# Supplementary material for: Pneumolysin boosts the neuroinflammatory response to Streptococcus pneumoniae through enhanced endocytosis
Source: Nat Commun. 2022 Aug 26;13:5032. doi: 10.1038/s41467-022-32624-2 (PMC9418233; doi:10.1038/s41467-022-32624-2)
Supplement: Supplementary file 8 — Source Data [file 41467_2022_32624_MOESM8_ESM.xlsx]

## Sheet: Figure 1
Panel
a		IL-6 1	IL-6 2	IL-6 3	IL-6 4	TNF-α 1	TNF-α 2	TNF-α 3	TNF-α 4	CXCL-2/MIP2 1	CXCL-2/MIP2 2	CXCL-2/MIP2 3	CXCL-2/MIP2 4	CXCL-2/MIP2 5	CXCL-2/MIP2 6
	Mock	0	0	0	0	0	0	0	0	0	0	0	0	0	0
	D39 wt	2143.38	2051.32	1094.05	1227.53	868.549	2949.25	3101.21	1259.16	4089.06	4122.66	4096.13	4090.83	4052.51	4094.95
	Nodinitib-1 / D39 wt	278.164	214.052	430.203	654.139	229.431	0	152.278	458.992	151.43	73.6087	28.213	1556.93	369.565	690.282
	GSK583 / D39 wt	296.192	385.162	297.538	416.06	179.959	0	21.758	177.603	114.288	202.131	336.55	277.594	539.356	588.289
b	Dynasore / D39
	Time [min]	D39 wt 1	D39 2	D39 3	D39 4	D39 5	D39 6	D39 7	D39 8	Dynasore / D39 wt 1	Dynasore / D39 wt 2	Dynasore / D39 wt 3	Dynasore / D39 wt 4	Dynasore / D39 wt 5	Dynasore / D39 wt 6	Dynasore / D39 wt 7	Dynasore / D39 wt 8
	0	1	1	1	1	1	1	1	1	1	1	1	1	1	1	1	1
	4	4.16217	3.66105	3.35202	2.56718	2.51561	2.531	2.26827	3.15462	2.06607	1.84913	1.92241	2.09788		1.07503	0.841832	0.828964
	8	4.25651	3.63957	3.90107	2.77732	2.83765	3.03076	2.80083	3.77307	2.55313	2.3336	2.36341	2.50253	1.09229	1.1205	0.932471	0.901845
	12	4.24591	3.85836	3.92146	2.8853	2.80242	3.00797	2.85049	4.16791	2.70783	2.46216	2.52308	2.67151	1.10879	1.07401	0.952468	0.906329
	16	4.73416	4.02146	4.58925	3.26146	3.17622	3.30131	3.21077	4.58146	2.76755	2.53897	2.54549	2.78006	1.16099	1.0988	0.996675	0.976082
	20	4.78172	4.25473	4.42746	3.32626	2.84516	2.95006	2.9083	4.16658	2.52692	2.24631	2.33735	2.45745	1.18979	1.09606	1.01649	1.00189
	24	4.63432	4.07761	3.78415	2.9392	3.21761	3.27202	3.22319	4.55608	2.59593	2.30275	2.40989	2.52356	1.21493	1.09138	1.02847	1.00294
	28	4.60464	4.10466	3.82478	2.9584	3.14045	3.10698	3.00535	4.58781	2.64152	2.35033	2.44829	2.55284	1.22948	1.08389	1.03593	1.00107
	32	5.09036	4.44743	4.11656	3.14497	2.91015	2.87988	3.02099	4.39131	2.43948	2.11928	2.22543	2.27634	1.26451	1.09177	1.04866	1.01609
	36	4.9482	4.48236	4.12087	3.12483	2.62973	2.64269	2.72759	4.11496	2.44963	2.25505	2.26191	2.4401	1.29482	1.11619	1.06304	1.03293
	40	5.17928	4.90717	4.07411	3.20264	2.71259	2.70702	2.77466	4.36949	2.85665	2.54288	2.61491	2.78241	1.29576	1.08505	1.06098	1.02742
	44	6.05022	5.65079	4.84679	3.78259	2.55073	2.55475	2.59229	4.12114	2.8655	2.62783	2.60724	2.81721	1.31264	1.07843	1.06716	1.03144
	48	6.14306	5.80153	5.01609	3.98713	2.51066	2.49167	2.54962	4.13532	2.96186	2.65705	2.68698	2.80305	1.30527	1.06216	1.05087	1.01424
	52	5.81121	5.23969	4.6793	3.56374	2.27484	2.25134	2.31304	3.84141	2.91965	2.7406	2.7125	2.96948	1.29633	1.0324	1.04362	1.00558
	56	6.02775	5.48542	4.90233	3.78982	2.33566	2.2773	2.35994	3.89981	2.84684	2.68739	2.57383	2.87597	1.31728	1.04789	1.05204	1.01979
	60	5.79946	5.28669	4.67667	3.64372	2.06496	1.99066	2.08673	3.58885	2.79029	2.55301	2.58295	2.8111	1.32429	1.03315	1.0521	1.01321
c		IL-6 1	IL-6 2	IL-6 3	IL-6 4	IL-6 5	TNF-α 1	TNF-α 2	TNF-α 3	TNF-α 4	TNF-α 5	CXCL-2/MIP2 1	CXCL-2/MIP2 2	CXCL-2/MIP2 3	CXCL-2/MIP2 4	CXCL-2/MIP2 5
	Mock	0	0	0	0	0	0	0	0	0	0	0	0	0	0	0
	D39 wt	2143.38	2051.32	1094.05	1227.53	3112	8856.5	2949.25	3101.21	1259.16	868.549	4089.06	4122.66	4096.13	4090.83	4052.51
	Dyngo4a / D39 wt	199.956	281.41	425.34	679.583	528.193	270.15	285.404	155.202	123.726	12.3348	738.625	3219.47	3177.02	3372.75	3341.51
	Dynasore / D39 wt	343.393	232.72	502.747	532.374		190.618	163.985		91.8166	21.0077

## Sheet: Figure 2
a	Time [min]	D39 wt 1	D39 wt 2	D39 wt 3	D39 wt 4	D39 wt 5	D39 wt 6	D39 ΔPLY 1	D39 ΔPLY 2	D39 ΔPLY 3	D39 ΔPLY 4	D39 ΔPLY 5	D39 ΔPLY 6
	0	1	1	1	1	1	1	1	1	1	1	1	1
	4	4.16451	1.86224	1.68854	3.57922	1.66292	2.65878	2.46203	0.630834	0.672602	1.19289	1.29465	1.34832
	8	4.47587	1.51588	1.4972	5.29274	1.87801	2.64833	2.72787	0.584057	0.623161	1.5156	1.35952	1.30874
	12	4.77172	1.4428	1.53182	6.50355	1.99378	2.54807	2.90339	0.591695	0.633838	1.54675	1.23091	1.38481
	16	5.26808	1.77495	1.9234	6.63601	1.75162	3.21066	2.69066	0.659913	0.680984	1.6365	1.14978	1.46359
	20	5.64278	1.62749	1.93486	6.94091	1.55802	2.73515	2.61783	0.658624	0.67728	1.59326	1.10412	1.47329
	24	5.89311	1.64869	2.13121	6.73759	1.47649	2.73579	2.76387	0.683903	0.698113	1.60266	1.06348	1.46588
	28	6.03653	1.61269	2.20064	6.6764	1.394	2.66847	2.54158	0.699664	0.711694	1.64674	1.04173	1.43746
	32	6.63035	1.60252	2.37828	6.63575	1.28797	2.59475	2.53829	0.721131	0.724937	1.73251	1.0153	1.42382
	36	6.31657	1.5744	2.51453	6.80992	1.23609	2.41558	2.61172	0.746352	0.746544	1.53178	0.974586	1.38157
	40	6.46779	1.48036	2.56005	5.99009	1.18616	2.459	2.78724	0.755026	0.753724	1.61736	0.944341	1.43476
	44	6.591	1.45132	2.71219	5.88522	1.13834	2.4958	2.67198	0.750073	0.75069	1.65336	0.931055	1.43697
	48	6.58652	1.35781	2.69203	5.39172	1.12245	2.49518	2.66405	0.761578	0.76021	1.45108	0.907803	1.49124
	52	6.5407	1.29124	2.74128	5.25165	1.08527	2.4126	2.7219	0.778581	0.783249	1.5476	0.882832	1.43981
	56	6.80226	1.2362	2.77851	5.17485	1.05472	2.36643	2.59057	0.767428	0.767017	1.43833	0.888496	1.43887
	60	6.8478	1.16924	2.78626	5.07076	1.03277	2.32243	2.5918	0.777118	0.773378	1.4948	0.871986	1.45293
c		IL-6 1	IL-6 2	IL-6 3	IL-6 4	TNF-α 1	TNF-α 2	TNF-α 3	TNF-α 4
	Mock	0	2.30931	115.202	0	0	0	0	0
	D39 wt	2143.38	2051.32	3112	1227.53	8856.5	2949.25	3101.21	1259.16
	D39 ΔPLY	389.211	410.52	120.349	732.287	655.475	416.513	514.885	701.774
d		IL-6 1	IL-6 2	IL-6 3	IL-6 4	IL-6 5	IL-6 6	IL-6 7	IL-6 8	TNF-α 1	TNF-α 2	TNF-α 3	TNF-α 4	TNF-α 5
	Mock	2.30931	115.202	4.42	4.07333	0.953333	4.07333	2.68667	1.47333	0	0	51.25	49.375	55.9375
	Rec. PLY	509.159	148.211	202.193	188.847	5.80667	10.14	7.02	3.72667	16.1312	28.1086	54.375	60.9375	50.9375
	CpG DNA	629.888	1944.86	668.309	1409.27					839.188	2870.99	830.401	1256.42

## Sheet: Figure 3
a	Normalized																Raw data
	Time [min]	Chol/PLY 1	Chol/PLY 2	Chol/PLY 3	Chol/PLY 4	Chol/PLY 5	Chol/PLY 6	Chol/PLY 7	Chol/PLY 8	PLY 1	PLY 2	PLY 3	PLY 4	PLY 5	PLY 6		[min]	Chol / PLY 1	Chol / PLY 2	Chol / PLY 3	Chol / PLY 4	Chol / PLY 5	Chol / PLY 6	Chol / PLY 7	Chol / PLY 8	PLY 1	PLY 2	PLY 3	PLY 4	PLY 5	PLY 6	Mock 1	Mock 2
	0	1	1	1	1	1	1	1	1	1	1	1	1	1	1		0	8.2293	4.2207	12.2679	11.4673	9.7333	7.5319	23.3099	21.1221	22.1787	22.1662	15.9993	20.6104	13.0132	18.1777	19.1284	12.8395
	5	1.02464	0.86468	0.932665	0.900471	0.906617	0.924134	0.99926	1.04386	1.24874	1.42187	1.37517	1.08995	1.70051	1.4091		5	8.46601	3.66423	11.4879	10.3675	8.85986	6.98847	23.3863	22.1372	27.8069	31.6442	22.0903	22.5546	22.2181	25.7172	18.5304	13.3441
	10	0.959952	0.880009	0.960348	0.999326	1.01206	0.977268	1.01657	1.07917	1.58233	1.67163	1.62777	1.27156	2.182	1.68323		10	7.488	3.52067	11.1674	10.8623	9.33729	6.97705	22.4612	21.6063	33.265	35.1224	24.6858	24.8415	26.9149	29.0026	17.2925	12.7334
	15	1.13349	0.977624	0.983416	0.995348	1.16254	1.04252	1.07435	1.06896	1.72019	1.77783	1.79053	1.41458	2.37345	1.76666		15	8.74583	3.8688	11.3117	10.7018	10.6093	7.36222	23.4805	21.1698	35.7712	36.9488	26.8598	27.336	28.959	30.11	16.7987	12.801
	20	1.10882	0.913957	1.00163	1.1209	1.1429	0.963596	1.07845	1.08544	1.81243	1.79074	1.907	1.47981	2.53784	1.88142		20	8.42844	3.56313	11.3501	11.8728	10.2751	6.7038	23.2199	21.1771	37.1295	36.6644	28.1821	28.1717	30.5049	31.5898	15.8664	13.0692
	25	1.06405	1.02407	0.975856	1.04379	1.0691	0.887817	1.03451	1.06956	1.74366	1.8045	1.83686	1.42038	2.42085	1.76509		25	8.39889	4.14586	11.483	11.4809	9.98106	6.41397	23.1298	21.6691	37.0935	38.366	28.1887	28.0795	30.217	30.7755	16.9681	13.2413
	30	1.05154	0.888599	0.980994	1.03695	1.05558	0.989773	1.01911	1.05812	1.76415	1.77429	1.79665	1.46546	2.40671	1.717		30	8.51442	3.69027	11.8414	11.7	10.1093	7.33513	23.3738	21.9907	38.498	38.6976	28.2834	29.7185	30.8159	30.7097	17.666	13.4086
	35	1.02732	0.905192	0.926846	1.03552	1.03038	1.0022	1.01155	1.09255	1.70807	1.73901	1.81516	1.53489	2.40187	1.69983		35	8.53296	3.85618	11.4765	11.9853	10.1225	7.61884	23.7992	23.2923	38.2361	38.9068	29.3122	31.9297	31.5475	31.1873	16.933	14.5526
	40	1.1577	0.990235	0.952133	1.03854	1.1382	1.05112	1.04286	1.06805	1.82146	1.76934	1.96082	1.5667	2.37359	1.8027		40	9.37493	4.11275	11.4942	11.7191	10.9015	7.79049	23.9208	22.1993	39.7525	38.5934	30.8708	31.7748	30.3948	32.2458	17.4161	13.5788
	45	1.0815	0.96637	0.999249	1.05836	1.10226	1.10295	1.04884	1.06757	1.78958	1.83723	1.98112	1.50282	2.43219	1.77496		45	8.83886	4.05075	12.1745	12.0532	10.655	8.25025	24.2805	22.3945	39.4181	40.4448	31.4789	30.761	31.4332	32.0432	17.3353	13.8667
	50	1.01793	0.960404	0.982491	1.01689	1.09673	1.01829	1.01736	1.0546	1.83341	1.77814	1.88985	1.49453	2.37077	1.79948		50	8.61278	4.16774	12.3926	11.9894	10.9754	7.88565	24.3823	22.9026	41.8078	40.5246	31.0878	31.6703	31.7202	33.6316	18.1099	14.2464
	55	1.07081	1.06078	1.01581	1.02758	1.11901	1.09636	1.01357	1.04081	1.77687	1.70337	1.87462	1.45194	2.45209	1.70544		55	9.14727	4.64757	12.936	12.2319	11.306	8.57178	24.525	22.8204	40.9078	39.1937	31.1336	31.0635	33.1234	32.1804	17.8714	14.6601
	60	1.08046	0.9134	0.974863	1.0798	1.14035	1.12228	1.0146	1.04128	1.77889	1.72723	1.89421	1.43477	2.37238	1.73191		60	9.33209	4.04624	12.5522	12.996	11.6495	8.87179	24.8223	23.0839	41.4086	40.1836	31.8079	31.0366	32.4022	33.0423	18.1228	14.7871
	65	1.16325	1.01553	0.974061	0.984451	1.11455	1.12289	1.01769	1.03084	1.77766	1.71725	1.89205	1.43043	2.3606	1.7069		65	10.1349	4.53793	12.6514	11.9519	11.4852	8.95413	25.1152	23.0522	41.7413	40.3002	32.049	31.213	32.5229	32.8494	18.7597	14.5949
	70	1.08066	1.01753	0.987371	0.987576	1.11025	1.11639	1.00564	1.06985	1.70073	1.69716	1.90525	1.48009	2.26613	1.65928		70	9.57721	4.62505	13.0448	12.196	11.6377	9.05539	25.2447	24.3357	40.6217	40.5135	32.8276	32.8518	31.7581	32.4821	18.9171	14.9567
	75	1.08789	0.909092	0.981512	1.00341	1.15631	1.06671	1.02575	1.02232	1.73488	1.6889	1.82745	1.44562	2.32634	1.63894		75	9.73441	4.17209	13.0926	12.5113	12.2376	8.73595	25.9981	23.4792	41.8375	40.7058	31.7913	32.3968	32.9168	32.3939	19.1497	15.0677
b	Microglia
	Time [min]	Mock 1	Mock 2	Mock 3	Mock 4	Mock 5	Mock 6	Mock 7	Mock 8	Mock 9	Mock 10	Mock 11	PLY 1	PLY 2	PLY 3	PLY 4	PLY 5	PLY 6	PLY 7	PLY 8	PLY 9	PLY 10	PLY 11	PLY 12	PLY 13
	0	1	1	1	1	1	1	1	1	1	1	1	1	1	1	1	1	1	1	1	1	1	1	1	1
	5	1.01313	1.04679	0.987938	1.03004	0.989421	1.08013	1.02776	0.913688	1.00349	1.02391	0.883697	1.89854	1.39428	3.1482	1.23073	1.61276	1.19463	1.36048	1.3442	1.20378	1.11771	1.0351	1.04636	1.17718
	10	0.924866	0.942474	0.969925	1.04546	1.01229	1.07604	1.02135	1.00837	1.00412	0.994549	1.00055	2.26573	1.57281	3.22335	1.34782	1.96379	1.25087	1.48405	1.55347	1.24156	1.14923	0.972392	1.09129	1.36149
	15	0.925372	1.00732	1.0335	1.05475	1.0487	1.15392	0.703337	1.01368	1.0159	1.00219	1.04132	2.4301	1.86601	3.27037	1.51312	1.94963	1.49518	1.6645	1.55877	1.22354	1.23689	1.06061	1.29662	1.59878
	20	0.916878	0.978286	1.02176	1.09945	1.04203	1.14255	0.776852	1.03411	1.04456	0.886126	1.05739	2.47284	1.98459	3.29439	1.47325	1.98018	1.58501	1.7728	1.65392	1.2278	1.24484	1.00242	1.30779	1.79808
	25	0.900335	1.02826	1.0675	1.11731	1.09169	1.14108	0.706341	0.909581	1.14032	0.877376	1.02019	2.47115	2.13367	3.28191	1.55486	1.76836	1.51656	1.77608	1.61066	1.23758	1.27175	0.990626	1.45327	1.9029
	30	0.825321	1.00244	1.09158	1.11464	1.06743	1.19169	0.659964	0.998514	1.13793	0.858902	1.05158	2.48369	2.29934	3.27986	1.57451	1.74034	1.4593	1.75753	1.60736	1.1971	1.28934	1.03017	1.43415	1.96518
	35	0.779252	0.956107	1.09309	1.07774	1.1126	1.1811	0.692157	1.00053	1.17321	0.843363	1.09085	2.54053	2.40556	3.31859	1.62513	1.81997	1.57753	1.85167	1.68918	1.33729	1.36719	1.03011	1.4799	2.06161
	40	0.776594	0.981825	0.98619	1.09134	1.14125	1.18193	0.830115	0.983063	1.1254	0.841869	1.06043	2.45549	2.39246	3.14957	1.5902	1.95524	1.56174	1.76888	1.6933	1.26941	1.3091	0.992101	1.43867	2.10291
	45	0.749689	1.01323	1.01111	1.10373	1.20858	1.1882	0.738187	0.887051	1.13554	0.879208	1.08548	2.58072	2.44932	3.20151	1.6914	1.62691	1.48423	1.77768	1.63661	1.23536	1.34302	1.06058	1.55608	2.21945
	50	0.714535	0.999237	1.03517	1.11298	1.21636	1.13945	0.718266	0.853636	1.21237	0.898	1.1	2.57313	2.465	3.15887	1.73489	1.75355	1.57112	1.78564	1.68199	1.2925	1.39992	0.981607	1.60064	2.10623
	55	0.710079	0.979433	1.05099	1.14289	1.21273	1.17104	0.636371	0.84396	1.24069	0.882617	1.1292	2.63298	2.4339	3.16734	1.63363	1.71349	1.5324	1.78098	1.69422	1.2719	1.38321	0.992828	1.78691	2.033
	60	0.771507	0.961296	1.06205	1.11621	1.21109	1.15623	0.735962	0.72617	1.225	0.885411	1.14906	2.67462	2.42295	3.07464	1.66576	1.69688	1.49864	1.76407	1.66354	1.30172	1.33127	0.967909	1.72799	2.17862
	65	0.762238	0.975643	1.05423	1.13307	1.20045	1.13032	0.781656	0.778657	1.21782	0.833073	1.13284	2.69712	2.42531	3.2662	1.76509	1.7894	1.46653	1.82485	1.66743	1.34113	1.35391	0.948964	1.71081	2.15958
	70	0.707031	1.0012	1.03916	1.16068	1.18956	1.16749	0.731134	0.79158	1.27927	0.80939	1.1235	2.65775	2.405	3.24968	1.76182	1.88196	1.47842	1.83312	1.67301	1.32253	1.2956	0.960696	1.68678	2.38799
	Astrocytes
	Time [min]	Mock 1	Mock 2	Mock 3	Mock 4	Mock 5	Mock 6	Mock 7	Mock 8	Mock 9	Mock 10	Mock 11	PLY 1	PLY 2	PLY 3	PLY 4	PLY 5	PLY 6	PLY 7	PLY 8	PLY 9	PLY 10	PLY 11	PLY 12	PLY 13
	0	1	1	1	1	1	1	1	1	1	1	1	1	1	1	1	1	1	1	1	1	1	1	1	1
	5	0.988298	1.00561	1.00031	1.00622	0.976711	0.986901	1.00907	1.01098	0.9966	1.01542	1.00388	1.15575	2.16585	1.24347	1.39073	1.15372	1.45894	1.42702	1.24026	1.27218	1.03607	1.25723	1.03438	1.1637
	10	0.981382	0.990745	0.994807	1.02212	0.991692	1.03043	0.990087	0.990841	0.973983	1.03228	1.00162	1.87544	2.45813	1.39132	1.57313	1.39695	1.92814	1.56912	1.31685	1.41082	1.05392	1.34917	1.0717	1.33704
	15	0.980034	0.968089	0.983602	1.019	0.983051	1.03316	1.01199	1.01357	0.974812	1.03991	0.992785	1.96162	2.50722	1.43535	1.60434	1.33087	2.201	1.62149	1.36882	1.43286	1.03965	1.3651	1.21707	1.50069
	20	0.968741	0.936684	0.973144	1.03229	0.995186	1.05794	0.997267	0.999365	0.975319	1.06267	1.00139	1.99393	2.46354	1.41777	1.58045	1.40992	2.11666	1.65623	1.38542	1.41751	1.06824	1.41884	1.1727	1.61235
	25	0.966101	0.909887	0.991088	1.07003	1.00619	1.06818	0.997205	0.988106	0.949846	1.07166	0.981701	1.95175	2.51436	1.45938	1.61046	1.44107	2.08947	1.64337	1.34743	1.37289	1.07217	1.41972	1.26351	1.65443
	30	0.967564	0.905919	0.990001	1.06956	0.993287	1.06821	0.99601	0.986606	0.96451	1.08109	0.977246	1.95454	2.50348	1.40968	1.61853	1.45974	1.98356	1.65478	1.37387	1.38399	1.05874	1.40278	1.22201	1.6745
	35	0.960237	0.905092	0.981551	1.07192	1.00218	1.08058	0.989799	0.971317	0.946309	1.10454	0.986473	1.9364	2.41117	1.40897	1.58955	1.4046	1.92182	1.64986	1.36254	1.38261	1.0781	1.42702	1.20141	1.67366
	40	0.957787	0.927984	0.98657	1.0761	1.00625	1.09232	0.990422	0.959477	0.939852	1.10542	0.95782	1.87339	2.39567	1.41678	1.56412	1.36448	1.97212	1.63319	1.36176	1.37441	1.07581	1.41995	1.16784	1.70704
	45	0.953648	0.944069	0.986452	1.07088	0.997247	1.09093	0.980395	0.963088	0.947053	1.11333	0.952913	1.84718	2.30657	1.37088	1.49498	1.31148	1.99985	1.62744	1.36664	1.38704	1.05535	1.37929	1.19978	1.71127
	50	0.933313	0.946972	1.01181	1.0818	1.0149	1.1029	0.956066	0.941411	0.939364	1.12599	0.945471	1.79213	2.21968	1.3352	1.50848	1.30284	1.85309	1.60298	1.31862	1.35486	1.06831	1.38647	1.1997	1.57865
	55	0.927107	0.96283	1.01925	1.08141	1.01694	1.10601	0.963114	0.940475	0.937136	1.12027	0.925471	1.72425	2.14093	1.3155	1.50018	1.31765	1.85136	1.59222	1.31986	1.33913	1.06714	1.37375	1.29757	1.47626
	60	0.929331	0.979152	0.986092	1.08073	1.01618	1.12233	0.949526	0.931427	0.92533	1.1404	0.939496	1.69139	2.17103	1.2868	1.49608	1.31311	1.83316	1.60301	1.33491	1.35243	1.05917	1.3587	1.24505	1.56974
	65	0.921215	0.965798	0.994286	1.09156	1.02126	1.13653	0.947471	0.919529	0.910744	1.15548	0.936128	1.64473	2.10188	1.24986	1.48216	1.30378	1.81906	1.59205	1.35275	1.33241	1.07172	1.36235	1.18908	1.50099
	70	0.925937	0.966326	1.02814	1.08835	1.02136	1.13536	0.951205	0.917109	0.91738	1.1435	0.905342	1.59149	2.05747	1.20714	1.44068	1.29676	1.79711	1.57105	1.36835	1.31168	1.04976	1.31613	1.13959	1.61334
c	Time [min]	Mock 1	Mock 2	Mock 3	Mock 4	Mock 5	Mock 6	Mock 7	Mock 8	PLY 1	PLY 2	PLY 3	PLY 4	PLY 5	PLY 6	PLY 7	PLY 8
	0	1	1	1	1	1	1	1	1	1	1	1	1	1	1	1	1
	5	0.994847	0.987645	1.04981	1.02234	0.964319	0.990497	0.96161	0.956249	3.15392	3.01645	2.91176	3.15344	5.55217	4.16524	6.7581	7.49391
	10	0.936173	0.934792	0.970426	0.981169	0.957395	0.970034	1.05709	0.976322	3.49012	3.30612	3.50111	3.85934	7.14193	5.50775	8.5855	9.25712
	15	0.932051	0.950838	0.95887	0.956774	0.956377	0.967783	0.924334	0.891671	3.71672	3.44551	3.76615	4.14206	7.71592	5.9609	9.49581	10.1615
	20	0.939863	0.962135	0.942565	0.942462	1.00861	1.0222	0.977171	0.948384	3.91771	3.63571	3.89409	4.26141	8.25366	6.45897	10.3158	11.2239
	25	0.964862	0.994236	1.0016	0.989082	1.02891	1.04895	1.00968	0.964043	3.85419	3.61224	4.09782	4.45746	8.28326	6.56033	10.5274	11.1726
	30	0.955888	0.986536	1.02444	1.0029	1.01224	1.02935	1.00874	0.945582	3.8497	3.62289	4.24847	4.59531	8.51774	6.7993	10.3718	11.0382
	35	0.981247	1.01812	1.0074	0.998875	1.05258	1.06551	1.074	1.02085	3.80558	3.54133	4.38161	4.67851	8.91774	7.15424	11.1172	11.7587
	40	0.973564	1.00762	1.03228	1.00152	1.06137	1.0678	1.07813	1.00021	3.80035	3.56037	4.37858	4.66507	8.96252	7.20615	11.1658	11.7486
	45	0.977712	1.01794	1.06885	1.04	1.09171	1.10267	1.14206	1.07194	3.80903	3.53671	4.47917	4.74239	9.25691	7.47032	11.5857	12.142
	50	0.979085	1.01977	1.08536	1.06386	1.10013	1.11535	1.13066	1.06492	3.80765	3.56538	4.45484	4.64789	9.54098	7.70125	11.4121	11.9838
	55	0.994116	1.03983	1.11116	1.07691	1.1141	1.12624	1.24716	1.14921	3.77795	3.54896	4.6797	4.8511	9.6863	7.80617	11.2577	11.9918
	60	1.02486	1.07268	1.09537	1.05385	1.13677	1.15798	1.2257	1.14179	3.67768	3.4705	4.58716	4.75201	9.53427	7.72373	11.8593	12.5042
	65	1.01224	1.06978	1.10654	1.06859	1.11227	1.13928	1.28916	1.16249	3.74418	3.49116	4.68556	4.8362	9.78161	7.90866	12.2849	12.8805
	70	1.02236	1.07618	1.14753	1.10254	1.1678	1.179	1.23781	1.1573	3.7009	3.46512	4.62573	4.73852	9.81994	7.96398	11.9597	12.5623
	75	1.05641	1.12696	1.11954	1.07814	1.20038	1.21262	1.24361	1.151	3.74626	3.4753	4.72342	4.83366	9.9103	8.00546	11.8309	12.6959
d			Raw data											Normalized data
		Time [min]	Mock 1	Mock 2	Mock 3	Mock 4	Mock 5	W433F PLY 1	W433F PLY 2	W433F PLY 3	W433F PLY 4	W433F PLY 5		Normalized W433F PLY
	W433F	0	18.821	22.1562	21.7479	19.7601	22.0485	21.0264	22.3325	20.9556	20.7601	20.1717		1	1	1	1	1
		5	18.4634	22.0967	21.5633	19.8244	21.2001	20.5331	21.6116	20.4411	20.6628	20.0815		0.995452	0.970326	0.983794	0.992086	1.03537
		10	18.6604	22.3503	21.9293	20.0655	21.4774	20.7379	22.0085	20.6242	20.751	20.0534		0.994771	0.976934	0.976042	0.984347	1.02057
		15	19.1586	22.8561	22.07	20.2035	21.883	21.279	22.5141	20.8449	21.2319	20.1052		0.994178	0.977263	0.980199	1.00028	1.00424
		20	19.8257	23.1931	22.3308	20.5535	22.1676	21.8863	22.9952	21.0791	21.6714	20.4271		0.988146	0.983639	0.979637	1.0036	1.00722
		25	20.377	23.9392	22.5969	20.9498	22.2963	22.6074	23.771	21.352	21.9603	20.6821		0.993091	0.985136	0.980632	0.99774	1.01391
		30	20.7966	24.3727	22.8924	21.158	22.6697	23.2188	24.2214	21.6599	22.2975	20.95		0.999368	0.985946	0.981931	1.00309	1.01012
		35	21.4874	25.096	23.2318	21.447	23.0874	23.8979	24.9932	21.9922	22.5992	21.2902		0.995528	0.988044	0.982433	1.00296	1.00795
		40	22.1502	25.6982	23.6017	21.6488	23.218	24.7939	25.5953	22.3623	22.9877	21.4349		1.00195	0.988133	0.983306	1.0107	1.0091
		45	22.8728	26.374	23.8963	22.0395	23.4081	25.4309	26.2931	22.6206	23.575	21.7139		0.995225	0.989062	0.9824	1.01815	1.01393
		50	23.61	27.0934	24.2747	22.5561	23.7631	26.0728	27.0096	22.9484	23.88	22.1176		0.988482	0.989037	0.981103	1.0077	1.01735
		55	24.4104	27.7323	24.6356	22.6025	24.1217	26.7709	27.7055	23.2773	24.2611	22.3068		0.981672	0.991146	0.980589	1.02168	1.0108
		60	25.0937	28.4809	24.9653	22.935	24.398	27.4882	28.3438	23.6552	24.6104	22.4961		0.980528	0.987331	0.983345	1.02136	1.00783
		65	25.7094	29.2864	25.4015	23.3901	24.6195	28.1723	29.1346	23.9864	25.1223	22.786		0.980863	0.986964	0.979987	1.02232	1.01164
		70	26.4983	30.0815	25.7292	23.7641	24.9996	28.9386	29.7854	24.3127	25.4756	23.2892		0.977545	0.982343	0.980672	1.02038	1.01826
		75	27.0278	30.6728	26.1647	23.8453	25.3751	29.6434	30.2493	24.6453	25.9061	23.3584		0.981739	0.978409	0.977538	1.03409	1.00617
	PLY
		Time [min]	Mock 1	Mock 2	Mock 3	Mock 4	Mock 5	PLY 1	PLY 2	PLY 3	PLY 4	PLY 5		Normalized PLY
		0	21.0166	24.0718	21.7744	20.5317	19.5108	20.0236	24.045	21.6337	23.2717	22.8142		1	1	1	1	1
		5	21.0226	23.9563	21.7172	20.3684	19.4791	21.4454	28.891	24.0909	29.4372	28.8131		1.0707	1.20734	1.11651	1.27508	1.265
		10	21.0552	24.1979	21.9029	20.424	19.6073	26.3685	35.0405	27.1969	32.8459	32.3679		1.31446	1.4497	1.24977	1.41885	1.41178
		15	21.1798	24.3417	22.2661	20.5826	19.4887	28.1414	37.2968	28.8549	34.4039	34.2686		1.39458	1.53393	1.30434	1.4747	1.50378
		20	21.418	24.7155	22.3814	20.7059	19.6596	29.0843	38.812	29.6619	35.9635	35.9971		1.42528	1.5721	1.33391	1.53237	1.5659
		25	21.6415	25.0695	22.6268	20.8787	19.8848	29.6979	40.5065	30.222	37.4404	37.311		1.44032	1.61757	1.34435	1.5821	1.60467
		30	21.8715	25.5825	22.7274	21.1694	20.6949	30.2116	42.224	30.7484	38.5498	38.3682		1.44982	1.65235	1.36171	1.60661	1.58554
		35	22.131	25.827	23.1262	21.348	20.1739	30.8972	43.3841	31.4376	39.0524	39.2526		1.46534	1.68167	1.36823	1.61394	1.66399
		40	22.2793	26.1821	23.4802	21.5835	20.5902	31.1667	44.2705	31.7718	39.6116	40.0741		1.46828	1.69276	1.36193	1.61919	1.66446
		45	22.6713	26.7435	23.5501	21.9267	20.8198	31.2689	45.4931	31.9277	40.343	40.9701		1.44763	1.70299	1.36455	1.62327	1.6829
		50	22.7721	27.1838	23.9701	22.053	20.8839	31.624	46.2818	32.3973	40.5605	41.4677		1.45758	1.70445	1.36035	1.62268	1.69812
		55	23.1093	27.3965	24.2582	22.3128	21.1292	31.9792	46.697	32.431	40.9131	42.382		1.45245	1.70639	1.34559	1.61773	1.71541
		60	23.4318	27.9315	24.3996	22.5853	21.4683	32.0669	47.9173	32.602	41.4958	43.3572		1.43639	1.71745	1.34485	1.62097	1.72717
		65	23.6107	28.1639	24.7324	22.629	21.578	32.5021	48.3281	32.9894	41.5786	43.8313		1.44485	1.71787	1.34252	1.62107	1.73717
		70	23.8862	28.5368	25.0451	22.9906	21.8251	32.6718	48.7371	33.5146	41.9263	44.5029		1.43564	1.70977	1.34686	1.60891	1.74382
		75	24.1513	29.0069	25.2393	23.3135	22.1039	32.869	49.112	33.5796	42.318	45.0516		1.42845	1.695	1.3391	1.60146	1.74306
	delta6 PLY	Time [min]	Mock 1	Mock 2	Mock 3	Mock 4	Mock 5	delta6 1	delta6 2	delta6 3	delta6 4	delta6 5		Normalized delta6
		0	21.7363	20.5556	20.6413	22.1387	22.9777	20.185	21.4271	24.2006	21.5223	21.1179		1	1	1	1	1
		5	26.273	20.2819	19.595	22.1554	21.7189	25.5598	22.8001	23.5708	21.1009	19.1461		1.04763	1.07845	1.02598	0.979679	0.959174
		10	26.8081	20.5783	20.199	22.3636	22.2565	25.9451	23.0654	23.7777	21.4004	19.3452		1.04219	1.07528	1.00404	0.984336	0.945742
		15	27.188	20.9967	20.4364	22.3155	22.7066	26.4192	23.5878	24.1918	21.5427	19.8649		1.04641	1.07772	1.00966	0.993019	0.951899
		20	27.9689	21.725	20.991	23.0283	23.3273	26.9641	24.2282	24.8863	22.0783	20.2514		1.03817	1.06987	1.0112	0.986203	0.944592
		25	28.6893	22.1184	21.2251	23.6498	23.9323	27.3659	24.7634	25.4028	22.74	20.7244		1.02719	1.07405	1.0208	0.989072	0.94222
		30	29.4663	22.8364	21.7727	23.8798	25.0133	27.9814	25.3591	26.1617	23.1133	21.2435		1.02259	1.06531	1.02486	0.99562	0.924083
		35	30.2829	23.2343	22.2985	24.3872	25.363	28.5738	25.9415	26.7247	23.9049	21.7388		1.01608	1.07111	1.02223	1.0083	0.932589
		40	30.8716	23.8956	22.6982	25.2719	25.9472	29.2227	26.8228	27.3171	24.5533	22.0858		1.01934	1.07685	1.02649	0.999388	0.926145
		45	31.9332	24.7474	23.5244	25.8486	26.7723	29.9569	27.2052	28.0425	24.976	22.8312		1.01021	1.05461	1.01673	0.993915	0.927894
		50	32.7322	25.4225	23.881	25.9474	27.2135	30.4807	27.9071	28.7937	25.5669	23.453		1.00279	1.05309	1.02838	1.01356	0.937715
		55	33.4155	25.9122	24.3877	26.7803	27.8472	30.9701	28.6097	29.3339	26.0923	23.6617		0.998052	1.0592	1.02591	1.00221	0.924528
		60	34.4752	26.5257	25.2235	27.1908	28.8301	31.6589	29.5604	29.9581	26.4367	24.4529		0.988887	1.06909	1.01302	1.00011	0.92287
		65	35.2446	27.2485	25.5983	27.8407	29.2608	32.1834	29.9165	30.6808	27.1336	24.6906		0.983325	1.05326	1.02227	1.00251	0.918123
		70	35.9471	27.6671	26.0878	28.5525	29.9222	32.807	30.6074	31.3162	27.7227	25.5541		0.98279	1.06128	1.02386	0.998746	0.929229
		75	36.6015	28.3906	26.6885	28.9006	30.5862	33.3916	31.4447	32.094	28.306	25.7537		0.982416	1.06253	1.02568	1.00747	0.916155
	d4	Time [min]	Mock 1	Mock 2	Mock 3	Mock 4	d4 1	d4 2	d4 3	d4 4	d4 5			Normalized d4
		0	20.8482	21.5924	19.4561	21.0265	19.8151	19.7587	21.825	19.5247	21.1059			1	1	1	1	1
		5	19.8093	21.4737	18.5768	19.372	19.9263	19.7354	21.8645	19.8113	21.4594			1.05835	1.00434	1.04923	1.10134	1.01107
		10	19.7927	21.5742	18.7488	19.4476	19.9766	19.809	21.8912	19.7949	21.5617			1.06191	1.00339	1.04087	1.09615	1.01333
		15	19.7306	21.4487	19.1871	19.3388	19.9831	20.0106	21.7684	19.7327	21.4368			1.0656	1.01953	1.01139	1.09885	1.00714
		20	19.7972	21.7371	18.8151	19.852	20.0673	19.8609	21.9153	19.7999	21.7185			1.06649	0.998479	1.03835	1.07409	1.01609
		25	19.838	21.8237	18.9985	20.2305	20.1956	20.0157	22.0471	19.8407	21.8062			1.0711	1.00227	1.03451	1.05616	1.01371
		30	19.872	21.8419	19.0936	20.4557	20.4187	19.9799	22.2137	19.8753	21.8161			1.08108	0.999645	1.03713	1.04636	1.0031
		35	19.9634	21.9251	19.3189	21.1556	20.4658	19.9476	22.2128	19.9666	21.8964			1.07862	0.994238	1.025	1.0164	1.00447
		40	20.0161	21.9374	19.4245	21.2886	20.5882	20.0839	22.2174	20.0189	21.9173			1.08221	1.00047	1.01964	1.01269	0.999451
		45	20.0936	21.9834	19.7836	21.4042	20.6747	20.1351	22.3797	20.0967	21.9659			1.08256	1.00093	1.00844	1.01113	0.997476
		50	20.0876	22.0355	19.9317	21.9589	20.7389	20.1753	22.4531	20.09	22.0262			1.08625	1.00055	1.00423	0.985265	0.997118
		55	20.2111	22.1253	19.8328	22.2726	20.8456	20.2151	22.5516	20.2138	22.1101			1.08517	0.998455	1.01367	0.977369	0.995793
		60	20.1703	22.101	20.0534	22.5968	20.9381	20.3014	22.8116	20.1734	22.0797			1.09219	1.00382	1.01407	0.961422	0.990028
		65	20.3041	22.2407	20.0328	23.0234	21.065	20.383	22.7419	20.3069	22.2214			1.09157	1.00152	1.01201	0.949857	0.990383
		70	20.3468	22.2906	20.1914	23.3554	21.2751	20.4974	22.9461	20.3502	22.2702			1.10014	1.00489	1.01308	0.938348	0.982752
		75	20.5018	22.4602	20.2892	23.97	21.3016	20.577	23.0818	20.505	22.4415			1.09318	1.00117	1.01416	0.921242	0.989079

## Sheet: Figure 4
Microglia - vesicles/100 µm2			Astrocytes - vesicles/100 µm2
Mock	10 min PLY		Mock	10 min PLY
25.6881	116.484		17.4603	109.091
23.0769	445		28.8889	40.9091
30.6122	112.766		77.2727	200
2.85714	40.2985		30.4348	133.333
6.66667	63.7931		62.5	72.7273
68.1818	82.4561		23.6842	109.091
8.51064			33.3333	111.111
24.1573			60.8696	66.6667
33.5294			64.1026	177.778

## Sheet: Figure 6
Dynasore raw	Time (minutes)	Mock1	Mock2	Mock3	Mock4	Mock5	Mock6	Mock7	Mock8	PLY1	PLY2	PLY3	PLY4	PLY5	PLY6	PLY7	PLY8	Dynasore / PLY 1	Dynasore / PLY 2	Dynasore / PLY 3	Dynasore / PLY 4	Dynasore / PLY 5	Dynasore / PLY 6	Dynasore / PLY 7	Dynasore / PLY 8	Dynasore 1	Dynasore 2	Dynasore 3	Dynasore 4	Dynasore 5	Dynasore 6	Dynasore 7	Dynasore 8			PLY1	PLY2	PLY3	PLY4	PLY5	PLY6	PLY7	PLY8	Dynasore / PLY 1	Dynasore / PLY 2	Dynasore / PLY 3	Dynasore / PLY 4	Dynasore / PLY 5	Dynasore / PLY 6
	0	31.4593	31.944	29.7485	26.4987	40.5575	43.68	30.1326	24.3847	34.5105	32.2401	23.4459	23.0824	32.2752	38.15	29.2852	29.8647	12.2803	11.4819	12.2223	12.3949	11.6009	11.4996	12.1228	11.8454	12.1253	11.587	13.8057	13.2005	11.1181	10.629	11.0173	11.7825		Dynasore norm	1	1	1	1	1	1	1	1	1	1	1	1	1	1
	4	30.9457	30.6837	29.6197	26.247	40.4226	43.3591	30.0627	24.2812	49.4278	51.0139	46.5245	48.601	51.8341	57.6005	52.1006	54.3642	12.8452	12.4848	12.4526	12.6367	12.5654	12.2866	13.2001	12.4449	12.1724	11.5461	13.9264	13.2604	11.4285	10.8769	11.3101	12.2951			1.45603	1.6473	1.99296	2.12573	1.61136	1.52102	1.78321	1.82811	1.04195	1.0912	1.01001	1.0149	1.05372	1.04408
	8	30.1684	30.191	28.8451	25.6807	39.8003	42.6089	29.7642	24.0399	65.4355	70.8321	59.43	64.6517	58.1543	64.132	58.0742	60.9057	13.8185	13.3128	12.8212	13.0591	12.72	12.3972	13.201	12.4204	12.2604	11.6404	13.7945	13.1211	11.4648	10.8792	11.2801	12.2294			1.97724	2.32458	2.61416	2.89012	1.83611	1.72331	2.0076	2.06864	1.11285	1.15414	1.04985	1.05996	1.0633	1.05327
	12	29.7642	29.8498	28.7716	25.6951	39.5238	42.192	29.8388	24.0662	74.5621	81.9456	65.064	71.279	62.4018	69.5407	64.1277	67.7155	14.7315	13.9991	13.6666	13.8417	12.7081	12.39	13.2395	12.4196	12.3586	11.7583	13.9165	13.2033	11.439	10.8589	11.266	12.2203			2.28361	2.72005	2.86929	3.18461	1.984	1.88711	2.21132	2.29742	1.17696	1.20147	1.10926	1.11649	1.06471	1.05462
	16	29.7619	29.9347	28.8942	25.8618	39.072	41.9854	29.5574	23.8007	80.9165	89.2738	68.8874	75.8317	66.9941	73.7074	68.5014	72.0563	15.3566	14.3374	14.1739	14.2988	12.5793	12.287	13.1386	12.3286	12.4883	11.9085	13.817	13.0886	11.3137	10.769	11.2953	12.2553			2.47842	2.9549	3.02501	3.36616	2.15463	2.01002	2.38463	2.47196	1.21416	1.21498	1.15872	1.16347	1.06558	1.05459
	20	29.8768	29.9793	28.7683	25.897	39.4498	42.1644	29.8366	24.0671	86.4199	96.1315	72.351	79.8405	70.786	77.7129	74.5286	78.1847	15.9095	14.7228	14.6095	14.9451	12.5613	12.2751	13.0692	12.3315	12.6163	12.0819	13.8802	13.1319	11.3035	10.7795	11.2332	12.168			2.63681	3.17715	3.19102	3.5393	2.25479	2.11026	2.57017	2.65251	1.24511	1.22974	1.1889	1.21205	1.06503	1.05253
	24	30.6434	30.2785	28.9737	26.117	39.6439	42.5311	29.978	24.115	91.3888	102.974	75.1629	82.7321	73.9047	81.4804	77.1983	82.2999	16.0283	14.8375	15.2832	15.7482	12.5358	12.2562	13.1264	12.3846	12.7493	12.2206	13.8719	13.0931	11.4128	10.8543	11.2472	12.2312			2.71866	3.36968	3.29152	3.6366	2.3426	2.19349	2.64968	2.78658	1.24133	1.22525	1.24447	1.28096	1.05269	1.04366
	28	30.1687	30.4056	29.009	26.3621	39.7491	42.5743	30.3717	24.3729	95.3743	107.404	78.3685	85.9279	76.696	83.8563	80.4399	88.0536	16.3696	15.2065	15.8018	16.8128	12.4979	12.2866	13.0665	12.3644	12.7734	12.2819	13.9971	13.1905	11.3662	10.8195	11.2565	12.2576			2.88186	3.49994	3.42773	3.74195	2.42464	2.25515	2.72515	2.94985	1.26536	1.24945	1.27518	1.35746	1.05381	1.04963
	32	30.2924	30.7729	29.3709	26.844	39.9384	42.5832	30.7977	24.7924	98.7416	111.702	81.03	88.5976	78.7845	86.9329	83.3194	90.2203	16.7847	15.7525	16.3368	17.5065	12.5265	12.3516	13.0568	12.3914	12.824	12.346	13.9646	13.1476	11.3962	10.8407	11.2326	12.2496			2.97142	3.59653	3.50047	3.78894	2.47886	2.33741	2.78366	2.97129	1.29234	1.2876	1.32143	1.41808	1.05344	1.05311
	36	30.4742	31.074	29.4966	26.9515	40.1032	42.8177	30.6552	24.6789	102.61	116.38	83.0161	90.3874	80.9169	87.8624	85.7185	93.2628	16.8572	15.8241	16.8439	18.1784	12.5188	12.3661	13.1724	12.499	12.9337	12.4425	14.1308	13.278	11.3769	10.8352	11.2615	12.362			3.06941	3.71085	3.57098	3.85007	2.5355	2.34946	2.87712	3.08562	1.2869	1.28342	1.34642	1.45804	1.05457	1.05489
	40	30.7231	31.2514	29.9025	27.2445	40.0019	42.7215	30.7037	24.7998	104.067	118.493	85.5835	92.8264	81.9582	89.7827	88.2024	97.1707	16.9073	15.844	16.7708	18.0545	12.5603	12.4279	13.088	12.4503	13.0528	12.5537	14.0568	13.1957	11.403	10.863	11.2237	12.2963			3.08778	3.75678	3.63146	3.91143	2.57463	2.40622	2.95582	3.19924	1.27895	1.27365	1.34764	1.45713	1.05565	1.05744
	44	30.8024	31.419	29.9678	27.2737	40.4358	43.1038	31.2108	25.2184	106.48	121.214	87.2534	93.7228	82.8516	90.8936	89.8762	98.919	17.0866	15.9482	17.2564	18.6161	12.4407	12.3473	13.078	12.4253	13.1959	12.6729	14.0895	13.199	11.4811	10.896	11.1962	12.2628			3.15123	3.82256	3.69424	3.94498	2.57476	2.41438	2.96298	3.20274	1.2785	1.26997	1.38344	1.50209	1.03848	1.0474
	48	30.9723	31.6804	29.8668	27.509	40.6987	43.2927	31.7063	25.1862	108.508	122.383	88.9927	94.0602	84.4114	91.3697	91.8194	101.245	17.1926	16.0798	17.2088	18.3476	12.504	12.4394	13.1303	12.4882	13.3869	12.8438	14.2556	13.3234	11.4706	10.8898	11.2742	12.4131			3.19364	3.82758	3.78063	3.92532	2.60629	2.41644	2.97973	3.28223	1.26807	1.26341	1.36354	1.4666	1.04472	1.05582
	52	31.2212	31.8585	30.1239	27.7217	40.6448	43.4702	31.866	25.571	110.633	124.516	91.281	94.8832	86.1175	92.8617	94.9984	104.756	17.1765	16.2319	17.3741	18.3754	12.4788	12.4215	13.1214	12.4915	13.3714	12.8178	14.3507	13.4102	11.5292	10.9694	11.2258	12.3113			3.23022	3.87252	3.84475	3.92928	2.6625	2.44587	3.06745	3.34494	1.26835	1.27795	1.36752	1.45932	1.03732	1.04664
	56	31.408	32.0767	30.7557	28.3298	40.5965	43.3183	31.8058	25.5207	112.694	127.275	95.0419	96.9381	86.8117	92.4809	96.0326	105.817	16.8339	15.9398	17.7957	18.7474	12.4707	12.4432	13.0797	12.441	13.51	12.9236	14.3147	13.3675	11.5279	10.9621	11.2974	12.3629			3.27083	3.93138	3.92092	3.92821	2.68715	2.44438	3.10671	3.38549	1.23031	1.24467	1.40423	1.49361	1.03677	1.04918
	60	31.4901	32.1935	30.567	28.0979	41.0136	44.0298	32.1692	25.7173	113.079	126.96	98.3876	97.1828	86.9113	92.8486	98.1357	107.24	16.7487	15.8999	17.6075	18.4095	12.4482	12.4557	13.2396	12.5811	13.6984	13.0869	14.305	13.3476	11.4982	10.92	11.3429	12.4244			3.27346	3.90745	4.08401	3.97062	2.66287	2.41444	3.13889	3.4048	1.20725	1.22607	1.39032	1.46887	1.03756	1.05427
MiTMAB raw		Mock1	Mock2	Mock3	Mock4	Mock5	Mock6	PLY1	PLY2	PLY3	PLY4	PLY5	PLY6	PLY / MiTMAB1	PLY / MiTMAB2	PLY / MiTMAB3	PLY / MiTMAB4	PLY / MiTMAB5	PLY / MiTMAB6	MiTMAB 1	MiTMAB 2	MiTMAB 3	MiTMAB 4	MiTMAB 5	MiTMAB 6			PLY1	PLY2	PLY3	PLY4	PLY5	PLY6	PLY / MiTMAB1	PLY / MiTMAB2	PLY / MiTMAB3	PLY / MiTMAB4	PLY / MiTMAB5	PLY / MiTMAB6
	0	12.1602	9.8515	14.7481	14.5964	15.7169	10.4064	14.1887	16.5541	10.9835	12.8656	20.0378	37.7558	5.5216	4.193	4.5984	5.6456	16.7438	32.58	9.0128	4.939	1.9498	1.0693	18.4825	25.3018		MitMab normalized	1	1	1	1	1	1	1	1	1	1	1	1
	4	10.3769	9.7777	14.2061	14.3265	15.4798	10.1912	48.9631	47.1355	40.2683	46.9184	27.4602	52.5833	6.3543	5.3946	8.8577	10.4226	18.0773	37.5016	10.8237	6.1575	2.3591	1.3262	20.3367	29.6564			4.04389	2.86885	3.80613	3.71551	1.39141	1.42214	0.958268	1.03197	1.74539	1.70356	0.981202	0.982046
	8	12.0538	8.6434	14.5038	14.5103	14.9022	9.47725	55.6786	51.6791	44.7962	54.5015	33.6984	55.5534	7.9548	7.4452	11.8913	14.4688	19.1124	35.9999	11.2802	6.5519	2.6691	1.5199	21.3126	30.5659			3.95879	3.55817	4.1472	4.26136	1.77368	1.61564	1.15108	1.33852	2.18758	2.23476	0.989887	0.91467
	12	10.8548	8.9568	15.1843	15.051	15.7095	9.94031	59.4014	55.4946	48.3363	58.5798	36.7849	58.6484	9.6501	10.017	14.8386	18.7332	19.6155	37.9791	12.8797	7.9423	3.2849	2.0095	20.1009	30.171			4.69	3.68718	4.27439	4.41569	1.83664	1.6262	1.22298	1.48561	2.41171	2.5401	1.07718	0.977587
	16	11.3752	9.686	16.7669	16.6426	16.6428	10.3929	63.6916	58.9235	51.7637	62.8497	41.3095	61.6826	12.1445	13.4787	17.3065	21.1397	19.307	35.9666	14.0953	9.3174	3.5326	2.1955	20.4918	30.4488			4.79867	3.62027	4.14541	4.28448	1.94689	1.63585	1.40637	1.70399	2.68688	2.73933	1.04002	0.917338
	20	11.7752	10.1409	17.6716	17.3955	17.9532	10.6724	66.8615	61.1465	56.6782	68.2243	42.5297	64.3528	14.4112	16.2468	21.1214	25.7094	20.5694	36.6571	16.5134	10.8909	4.2761	2.837	20.3384	30.5658			4.86638	3.58833	4.30661	4.44957	1.85809	1.66197	1.42449	1.75719	2.89069	2.88965	1.11638	0.93137
	24	12.6477	11.1265	18.8437	18.3719	19.2105	11.4476	71.0411	62.9992	56.9974	69.3963	44.7816	66.5801	17.8822	20.0631	24.7285	29.5952	20.6342	36.5836	18.5796	12.6798	4.8455	3.2761	20.4954	32.4052			4.81389	3.36956	4.06148	4.28547	1.82843	1.60304	1.57101	1.8638	3.10285	3.04956	1.11132	0.876743
	28	15.7874	12.0676	20.245	19.7298	20.3483	11.7064	74.055	64.6298	59.1052	71.1238	45.5257	69.7508	20.1146	22.0224	30.2358	35.8588	20.8527	37.6804	21.2017	14.5773	5.8146	4.006	20.9155	32.2893			4.02015	3.1872	3.92015	4.08986	1.75487	1.64226	1.54859	1.77952	3.3234	3.24593	1.10052	0.90627
	32	16.4151	13.0011	21.6304	21.0006	20.925	12.5008	75.0115	65.5306	59.3589	71.1426	47.7688	68.562	23.5735	24.6966	32.9472	38.007	20.4805	39.0434	24.5352	17.0497	7.126	4.9819	21.4723	34.022			3.91636	2.99958	3.68482	3.84338	1.79059	1.51169	1.5683	1.70622	3.10103	2.95951	1.05286	0.891227
	36	17.6281	13.8018	23.5363	22.6204	21.9202	12.5972	78.888	68.2312	61.9299	73.7504	48.9055	69.6281	27.7598	27.9756	38.7459	43.1645	21.0464	39.748	26.7004	19.4642	7.9803	5.7671	22.0889	32.5248			3.83534	2.94201	3.53311	3.69896	1.74997	1.52344	1.69704	1.693	3.33465	3.02132	1.05175	0.949076
	40	18.4084	14.7586	24.4946	23.555	23.1748	13.0834	82.943	70.3285	62.6907	74.268	49.8694	70.5201	28.9006	27.9767	41.1882	45.6018	20.7149	39.7505	29.7838	22.6639	9.5045	7.1327	22.0378	34.3965			3.86155	2.83585	3.43659	3.57713	1.68785	1.48563	1.58388	1.45404	3.0752	2.71464	1.03758	0.897488
	44	19.4222	15.4864	25.9068	25.1082	23.7098	13.5286	83.6872	70.7045	63.2814	75.2659	51.326	70.4961	31.111	28.8664	44.021	48.437	21.5156	40.3194	33.015	26.1261	9.9109	7.8472	22.6225	33.5435			3.69283	2.71702	3.27988	3.40094	1.69796	1.43624	1.53815	1.30146	3.17456	2.6742	1.04983	0.933482
	48	19.7039	16.3239	28.0003	26.8782	25.155	14.097	85.2985	71.2592	63.5568	75.9082	53.8323	72.7323	33.3439	29.5748	46.0151	49.6553	22.0346	42.3469	34.4413	28.5368	11.4416	9.7244	22.6645	33.1253			3.71011	2.59785	3.04786	3.20409	1.67855	1.42206	1.58027	1.22076	2.94048	2.30252	1.07316	0.992801
	52	21.2866	17.3899	28.947	27.9238	26.5955	14.556	85.5575	70.3469	63.6526	75.8949	55.1576	73.2812	36.6012	31.8284	49.5368	52.5431	22.2551	41.5003	36.3984	31.2171	12.2373	10.7089	22.5189	35.4275			3.44469	2.40738	2.95262	3.08357	1.62672	1.38761	1.64138	1.20098	2.98861	2.24769	1.09091	0.909726
	56	21.6246	17.6241	30.3298	29.3193	27.1197	15.3624	88.0258	71.7724	64.5093	77.0102	56.0837	73.7362	38.6045	32.8891	53.2233	56.0208	23.1585	39.9162	37.4102	33.8638	14.1754	12.2397	23.0103	33.5371			3.48867	2.42352	2.85593	2.97996	1.62207	1.32293	1.68439	1.14401	2.82628	2.13884	1.11095	0.924324
	60	22.9547	18.801	31.5347	30.686	28.7037	15.6401	91.3227	73.3622	65.1453	74.8113	56.9682	74.3414	40.8105	33.9312	53.7981	57.1672	21.8718	40.6989	41.022	37.2271	15.6208	13.3591	24.4729	34.0719			3.40961	2.32214	2.77389	2.76594	1.55672	1.31011	1.62386	1.07363	2.62246	2.02353	0.98652	0.927655
Amiloride raw		Mock1	Mock2	Mock3	Mock4	PLY1	PLY2	PLY3	PLY4	PLY+Amiloride 1	PLY+Amiloride 2	PLY+Amiloride 3	PLY+Amiloride 4	Amiloride 1	Amiloride 2	Amiloride 3	Amiloride 4		Amiloride normalized	PLY1	PLY2	PLY3	PLY4	PLY+Amiloride 1	PLY+Amiloride 2	PLY+Amiloride 3	PLY+Amiloride 4
	0	21.2663	28.5136	27.1553	24.0039	26.3393	25.9569	23.3093	21.9321	26.6888	19.1348	22.8267	20.1926	18.5066	20.0995	24.3234	20.8791			1	1	1	1	1	1	1	1
	4	21.286	26.143	25.8611	22.7434	29.8154	30.7748	27.628	27.1396	29.4917	23.679	27.0808	23.6345	18.6801	19.9213	23.9963	20.9386			1.13093	1.29312	1.2446	1.30602	1.09476	1.24855	1.20254	1.16713
	8	21.062	26.3386	25.8498	22.9607	35.3026	36.124	32.5179	31.6425	33.5568	28.2664	32.3808	27.3398	18.5776	19.6606	23.4831	20.6468			1.3533	1.50661	1.46552	1.5083	1.25253	1.5102	1.46931	1.36918
	12	20.7767	26.7073	26.1819	23.0701	37.5381	38.7308	34.3102	33.6855	35.8072	30.26	34.722	28.922	18.7981	19.8747	23.5014	20.5382			1.45876	1.59304	1.52668	1.59807	1.32086	1.5993	1.57432	1.45608
	16	21.1536	26.6618	26.2108	23.4114	38.8007	40.1305	34.7151	35.1999	37.8638	31.1842	35.2779	29.995	18.8139	19.7588	23.7764	21.5338			1.48096	1.65342	1.54299	1.64557	1.39554	1.65781	1.58102	1.44028
	20	21.2961	26.4874	26.4247	23.5818	39.6838	40.934	35.9329	36.3805	40.0729	32.2774	37.9131	30.9619	18.5414	19.8238	23.8208	21.2187			1.50453	1.69763	1.58419	1.68847	1.49867	1.7103	1.69596	1.50878
	24	21.1748	26.8718	25.7364	23.6766	40.7463	41.8307	37.7986	37.3317	42.7142	33.6591	38.1583	32.1342	19.0628	19.9985	23.9734	20.9564			1.55367	1.71001	1.71101	1.72568	1.55376	1.76794	1.69606	1.58551
	28	21.2079	26.5254	26.2817	23.4033	41.3779	42.8154	38.2288	38.3281	45.2629	34.1029	39.9617	32.6357	18.7637	20.2521	24.1391	20.9691			1.57529	1.77312	1.69458	1.79243	1.67271	1.76882	1.76402	1.60928
	32	21.0373	27.0628	26.2997	24.2131	42.2926	43.2164	38.819	38.848	47.9446	35.4584	40.0864	32.4907	18.6478	20.0557	24.4507	21.8297			1.62317	1.75418	1.71956	1.75598	1.78283	1.85713	1.74698	1.53897
	36	21.6812	27.1492	26.3252	24.1479	43.2924	44.3243	39.0106	38.7195	49.5042	36.449	40.9891	33.1702	19.1479	20.2263	24.136	20.9285			1.61219	1.79343	1.72638	1.7549	1.79274	1.89291	1.80961	1.63881
	40	21.3322	27.3985	27.2708	23.9004	44.1064	44.6777	40.6238	39.894	51.5631	37.2083	41.5329	33.9772	18.9674	20.3035	24.2217	21.1841			1.66937	1.79128	1.73543	1.82685	1.88507	1.925	1.82713	1.65843
	44	21.3513	27.2545	26.3243	23.8621	45.2031	45.4599	40.9785	40.8183	52.9799	37.8827	41.927	34.1127	19.0016	20.0975	23.8339	21.1736			1.70935	1.83227	1.81353	1.87218	1.93339	1.97998	1.87448	1.66587
	48	21.2579	27.0854	26.8431	24.5447	45.3606	45.9172	42.3213	40.943	53.9592	38.4473	42.8951	35.3017	19.4685	20.1527	24.0709	20.6689			1.72284	1.86226	1.83676	1.82568	1.9219	2.00398	1.89888	1.76602
	52	21.4961	27.1446	26.709	24.017	46.0596	46.0013	42.5929	42.2234	55.4971	39.2488	43.5149	35.2911	19.1969	20.4128	23.8806	21.3943			1.73001	1.8616	1.85783	1.92414	2.00464	2.0197	1.94166	1.70563
	56	21.6257	27.664	26.8692	23.8829	46.4777	47.0303	43.0751	42.8957	56.5596	39.6535	44.0396	36.0287	19.1397	20.4678	23.9085	21.6159			1.73525	1.86751	1.86766	1.96575	2.04913	2.03503	1.96278	1.72343
	60	21.624	27.8976	27.4455	24.0929	47.7499	47.2076	42.9971	42.9269	58.0481	40.4762	44.6049	36.687	19.4861	20.504	24.8746	21.5717			1.78289	1.85885	1.82513	1.95004	2.06567	2.07359	1.91077	1.75852
K depletion raw		Mock1	Mock2	Mock3	Mock4	Mock5	PLY1	PLY2	PLY3	PLY4	PLY5	PLY - potassium 1	PLY - potassium 2	PLY - potassium 3	PLY - potassium 4	PLY - potassium 5	No potassium 1	No potassium 2	No potassium 3	No potassium 4	No potassium 5		K depletion normalized	PLY1	PLY2	PLY3	PLY4	PLY5	PLY - potassium 1	PLY - potassium 2	PLY - potassium 3	PLY - potassium 4	PLY - potassium 5
	0	22.0215	36.2499	27.6057	25.0368	24.2905	22.7199	27.1219	29.7326	26.8498	27.3239	25.2122	30.7059	40.2547	25.706	29.639	42.2262	31.9162	45.0558	37.1897	39.9856			1	1	1	1	1	1	1	1	1	1
	4	21.9168	34.8898	27.5861	24.8916	24.1281	44.5381	45.174	43.0429	59.5842	62.6936	48.0267	56.1418	60.7868	67.4999	73.5434	43.8224	35.2519	48.9268	41.9233	44.7235			1.96968	1.73052	1.44869	2.23212	2.3099	1.83552	1.65536	1.39058	2.32936	2.21844
	8	22.1027	33.1112	27.4492	24.4238	23.5206	61.3181	51.0691	52.8464	80.2518	84.0798	61.4736	67.5905	70.8055	78.3077	86.4904	43.4963	36.3981	48.8643	43.3032	45.8266			2.68896	2.06144	1.78752	3.06394	3.17788	2.36705	1.93017	1.62185	2.61621	2.54619
	12	22.1839	33.3453	27.4976	24.8704	23.7415	71.4411	60.6192	60.9795	95.65	96.5608	68.9537	73.8182	76.0237	85.2974	93.159	43.9492	37.5433	49.5396	46.1231	48.1863			3.12141	2.42975	2.05899	3.58625	3.61565	2.62772	2.04372	1.71763	2.6755	2.6082
	16	22.2591	33.891	27.5973	24.7471	23.8561	78.7382	68.8045	66.8276	103.677	103.512	74.5985	77.3483	81.1801	90.2015	96.356	44.1302	38.6429	52.8784	48.6702	50.9231			3.42861	2.71343	2.2483	3.90657	3.85732	2.83117	2.08051	1.71833	2.68126	2.55272
	20	22.5436	34.7546	27.7106	25.4484	24.8918	85.2763	74.0713	72.0232	112.317	109.958	79.2925	81.073	85.8753	92.6778	98.5085	43.7888	39.853	55.2249	50.5885	53.116			3.66644	2.84856	2.4132	4.11549	3.92705	3.03278	2.11448	1.74047	2.6504	2.50201
	24	22.8349	34.9686	28.1489	26.4622	26.3075	90.9891	78.9237	76.9591	114.746	109.148	82.9972	84.0061	89.0786	93.629	99.363	43.9395	40.0451	56.2752	55.1522	56.5067			3.86216	3.01659	2.53842	4.04343	3.68834	3.16359	2.18047	1.7717	2.45604	2.37227
	28	23.1582	35.2123	28.1645	27.3374	26.5396	95.0821	83.1645	80.8827	118.601	112.583	86.3791	86.8851	92.019	96.2426	101.3	44.3817	41.0259	57.1235	58.6065	58.0366			3.97955	3.15668	2.66637	4.04546	3.77112	3.25969	2.20129	1.803	2.3758	2.35476
	32	23.4885	35.1203	28.3761	28.3748	27.989	99.1894	86.1823	84.8335	118.93	116.976	88.4579	90.897	94.7004	100.036	104.082	44.5176	42.0292	58.5921	60.8342	60.155			4.09307	3.2798	2.77575	3.90836	3.71538	3.32795	2.24796	1.80903	2.37902	2.33423
	36	23.6192	35.7295	28.8867	29.2713	28.2226	102.847	88.6396	86.425	121.182	118.268	89.9356	94.5209	98.8812	98.5016	103.844	45.0396	42.6726	60.1478	63.6121	63.6481			4.22051	3.31579	2.77784	3.8604	3.72532	3.34433	2.30233	1.84004	2.24023	2.20107
	40	23.7026	36.1143	28.9781	29.8357	28.9799	104.844	90.6699	88.8664	122	120.063	91.386	96.2882	101.759	101.596	104.241	46.0796	43.4494	60.5059	65.0849	64.2529			4.28733	3.35561	2.8473	3.81296	3.68304	3.32157	2.30345	1.88239	2.25831	2.1887
	44	24.2721	36.0513	29.1698	30.686	30.2398	106.746	91.8616	91.2887	123.099	119.339	92.9188	98.3455	103.631	101.594	102.981	46.6163	44.8315	61.7921	68.2509	67.1946			4.2627	3.40564	2.90569	3.74069	3.50831	3.3384	2.28014	1.87712	2.15353	2.06759
	48	24.4737	36.2764	29.3296	31.2747	30.7009	108.23	92.7812	91.1861	124.994	120.505	93.6454	101.219	106.707	103.724	105.062	47.243	45.9517	63.6192	71.3633	70.1632			4.28636	3.4184	2.88661	3.72679	3.48937	3.31987	2.28956	1.87732	2.10277	2.02011
	52	24.5757	36.5828	29.4839	31.7369	31.2214	110.719	93.8754	92.6359	126.308	119.335	94.126	104.034	110.798	103.339	107.275	47.6374	46.8633	64.929	72.5484	73.5099			4.36671	3.42974	2.91716	3.71109	3.39789	3.30928	2.30745	1.90998	2.06075	1.96875
	56	24.6717	36.911	29.8728	33.3238	32.4459	111.41	95.0388	93.2799	126.927	119.345	95.069	106.666	114.009	104.072	107.162	48.8997	47.5948	65.703	77.5609	75.7343			4.37689	3.44138	2.8992	3.55171	3.26993	3.25616	2.32946	1.94217	1.94124	1.90893
	60	25.1857	37.3886	30.0671	34.1066	33.3419	112.42	95.8608	94.6159	127.158	122.263	96.1372	108.713	115.505	106.851	108.377	49.5044	49.0748	66.475	81.8224	79.2487			4.32643	3.4268	2.92172	3.47651	3.25985	3.25252	2.30256	1.94481	1.88928	1.84496
Ca depletion raw		Mock1	Mock2	Mock3	Mock4	PLY1	PLY2	PLY3	PLY4	PLY + ca-free 1	PLY + ca-free 2	PLY + ca-free 3	PLY + ca-free 4	Ca free 1	Ca free 2	Ca free 3	Ca free 4		Ca depletion normalized	PLY1	PLY2	PLY3	PLY4	PLY + ca-free 1	PLY + ca-free 2	PLY + ca-free 3	PLY + ca-free 4
	0	17.9112	14.132	17.3187	17.1903	9.05251	12.4989	15.484	13.4713	11.0739	5.41198	10.6134	6.915	13.0371	7.27007	8.64929	10.1237			1	1	1	1	1	1	1	1
	5	16.9822	17.2788	21.0412	20.9325	18.685	26.8814	22.1886	28.006	27.9225	30.4462	14.8124	35.3666	18.3716	9.43839	11.4377	14.6271			2.17699	1.75902	1.17948	1.70727	1.78932	4.33328	1.05539	3.53983
	10	15.158	19.1496	23.3924	23.6649	24.9959	32.2913	30.8418	34.7644	61.5019	33.6151	17.5612	39.8671	20.5383	10.8917	12.9597	16.6118			3.26276	1.9066	1.47468	1.87458	3.52536	4.14594	1.10429	3.51355
	15	18.4474	21.4902	26.3338	25.537	27.2711	38.6509	39.9712	35.9968	67.8576	34.9192	19.4252	41.407	23.0092	12.1703	14.6023	19.3092			2.925	2.03353	1.69772	1.79874	3.47198	3.85429	1.0841	3.13948
	20	19.0834	23.8864	29.6518	27.8715	28.8706	42.2361	50.7549	38.01	70.7482	48.3429	21.4525	42.9533	25.298	13.7819	16.671	22.9091			2.99335	1.99925	1.91451	1.74025	3.29238	4.712	1.04868	2.74497
	25	20.0072	25.729	32.5908	28.9919	31.6378	43.6418	59.1662	38.3523	72.4167	36.5646	24.7427	44.2814	28.4146	15.6409	18.7969	26.9679			3.12879	1.91784	2.03054	1.68806	3.00039	3.14037	1.07272	2.40394
	30	20.8739	27.4813	35.907	30.4703	33.6463	45.2475	65.3342	39.9835	73.9036	37.2456	28.2768	45.0446	31.5844	17.6398	21.1179	30.002			3.18927	1.86161	2.03513	1.67447	2.75469	2.83638	1.0912	2.19807
	35	21.9672	28.9551	39.4945	31.3916	35.9495	46.9429	68.2195	40.3307	76.1385	37.8784	31.0358	45.9743	35.2639	19.4842	23.3661	32.2381			3.23799	1.83307	1.93199	1.63944	2.54187	2.61151	1.08244	2.08782
	40	22.7577	30.5996	43.7112	32.1847	36.6196	47.3646	70.4676	41.0928	78.5046	38.5515	34.7816	46.2695	37.9844	21.3074	25.6545	35.2334			3.18377	1.75014	1.80313	1.62926	2.43315	2.43048	1.10487	1.9226
	45	23.5221	31.9017	45.6981	33.9924	36.6708	47.7206	72.3048	41.658	79.098	38.8859	38.7464	46.8614	41.4086	23.1916	27.4074	37.2347			3.08462	1.69132	1.76971	1.56383	2.24882	2.25239	1.1521	1.84254
	50	24.4948	32.8584	46.1627	34.5629	37.1786	48.2523	73.4522	42.4717	80.1131	39.4629	43.6708	47.5144	45.1103	25.1241	28.9842	40.5687			3.00314	1.66037	1.77969	1.56806	2.09078	2.10999	1.22788	1.71468
	55	25.3887	33.6172	47.2069	36.0433	37.3966	49.0087	74.6654	42.8611	81.3207	39.761	47.0036	48.0371	48.3126	26.452	30.433	44.0846			2.9144	1.64833	1.76907	1.51744	1.98162	2.0192	1.25867	1.59529
	60	26.2801	33.7833	48.6914	36.933	37.7123	49.3686	76.1447	43.1358	82.0044	40.1112	51.5965	48.6322	51.5432	28.3595	32.1147	45.8614			2.8393	1.65228	1.74912	1.49038	1.87304	1.89998	1.30931	1.55248
Rac1 inhibition raw		Mock1	Mock2	Mock3	Mock4	PLY1	PLY2	PLY3	PLY4	PLY+NSC23766 1	PLY+NSC23766 2	PLY+NSC23766 3	PLY+NSC23766 4	NSC23766 1	NSC23766 2	NSC23766 3	NSC23766 4		Rac1 inhibition normalized	PLY1	PLY2	PLY3	PLY4	PLY+NSC23766 1	PLY+NSC23766 2	PLY+NSC23766 3	PLY+NSC23766 4
	0	27.5741	23.8774	44.4292	22.1576	18.5133	18.6073	18.3589	16.4457	16.6574	16.5832	24.3012	22.4292	25.4982	27.3633	28.6496	29.8281			1	1	1	1	1	1	1	1
	4	27.673	24.6387	45.441	22.9966	21.1736	20.404	28.7458	23.2749	17.3622	18.1876	32.2804	32.5555	25.6186	28.3613	28.8338	31.3765			1.13961	1.06268	1.5309	1.36362	1.03741	1.05816	1.31986	1.37985
	8	27.3779	24.9431	45.3916	22.5157	40.776	35.8021	44.5159	38.9526	54.0183	53.8524	68.9771	74.6187	25.8951	29.5148	29.2803	32.0617			2.21831	1.84188	2.37335	2.33089	3.1932	3.01069	2.77728	3.09509
	12	27.8378	24.9051	45.5029	23.0015	49.3068	46.2761	51.3911	44.2285	73.5906	74.1593	84.6997	91.3218	26.7983	31.3538	30.3396	33.3433			2.63809	2.38436	2.7332	2.5907	4.20356	3.90279	3.29127	3.64232
	16	29.2845	25.9416	45.9618	23.9004	57.0036	55.4566	55.9768	48.3169	81.0909	84.8803	92.275	100.541	27.6403	32.8683	31.4704	34.4289			2.89923	2.74321	2.94736	2.72374	4.49088	4.26118	3.45679	3.88356
	20	29.1474	26.3064	46.6806	25.0052	61.9445	60.2483	58.7537	51.5229	84.6791	89.9961	96.3996	104.66	28.2611	34.2384	31.9201	35.3582			3.16534	2.93892	3.04594	2.77613	4.58659	4.33721	3.56042	3.93642
	24	30.3024	27.0584	45.8493	24.6991	66.3551	64.329	60.978	55.0908	88.8438	94.567	98.8533	107.82	29.3103	35.3503	32.9693	36.751			3.26148	3.05076	3.21857	3.00517	4.63991	4.41415	3.53486	3.90158
	28	31.269	27.9209	46.4868	25.6686	69.5842	67.779	65.4585	55.6864	90.6105	97.2729	101.375	111.449	30.6677	36.3539	35.2846	41.2129			3.31447	3.11508	3.40768	2.92292	4.52272	4.4151	3.38718	3.5963
	32	32.0873	28.6488	47.2039	26.4936	72.6772	70.9675	68.0261	58.442	91.8142	98.6765	102.571	113.502	31.3113	35.7371	35.0962	39.272			3.37351	3.17875	3.48754	2.97203	4.4886	4.55611	3.44551	3.84354
	36	32.4517	29.1123	47.2346	26.7924	75.1033	73.2585	69.2959	60.2294	92.8419	100.866	102.646	113.473	32.8956	36.384	36.5924	40.6673			3.44698	3.22912	3.55034	3.02877	4.32025	4.57439	3.30706	3.71072
	40	33.5622	30.123	47.685	27.8337	78.3362	75.5207	70.4157	61.2243	94.0406	102.013	105.387	116.72	33.9896	36.696	38.3608	42.0243			3.4764	3.21715	3.57363	2.96362	4.23518	4.58709	3.23885	3.69365
RhoA inhibition raw		Mock1	Mock2	Mock3	Mock4	PLY1	PLY2	PLY3	PLY4	PLY+C3 1	PLY+C3 2	PLY+C3 3	PLY+C3 4	C3 1	C3 2	C3 3	C3 4		RhoA inhibition normalized	PLY1	PLY2	PLY3	PLY4	PLY+C3 1	PLY+C3 2	PLY+C3 3	PLY+C3 4
	0	34.3791	24.0347	36.9791	26.7982	27.0767	27.1477	22.262	19.6328	31.4777	33.2874	15.6294	22.7515	30.6577	33.3316	16.1845	21.5998			1	1	1	1	1	1	1	1
	4	38.9687	27.1341	42.0032	29.3565	30.0138	30.4355	37.022	33.6807	48.2408	46.2405	23.4274	36.6497	31.1884	35.2522	17.5693	22.797			0.977921	0.993049	1.4641	1.56603	1.50646	1.31345	1.38079	1.52627
	8	42.1011	28.7058	45.1952	31.3043	37.8846	40.0682	46.3767	42.1821	54.367	52.5484	26.7264	48.3426	31.1976	39.5816	17.6961	23.3704			1.14253	1.23576	1.70451	1.83928	1.69727	1.32936	1.56394	1.96383
	12	42.68	28.7784	46.0799	31.0539	40.1784	43.2257	50.4154	45.8855	58.5106	57.279	29.2357	51.7522	32.3214	39.0951	18.1588	23.9087			1.19527	1.32978	1.81737	2.01689	1.76312	1.46707	1.66719	2.05501
	16	45.3656	30.1458	49.1427	32.1938	42.7801	45.8755	54.557	48.428	62.0554	60.3298	30.4252	53.7969	33.0065	40.9821	18.8034	24.6982			1.19733	1.34729	1.8441	2.05328	1.83112	1.47406	1.67554	2.06791
	20	46.1544	30.0116	50.4087	31.9277	45.0858	48.0522	54.9545	49.7221	64.0823	65.4006	31.5097	55.6388	34.6418	42.9734	19.8471	24.9768			1.2403	1.41752	1.81088	2.12572	1.80167	1.52391	1.64401	2.11485
	24	47.4708	30.7637	51.9878	31.6378	45.6451	48.7644	56.5763	51.088	68.2046	67.8847	32.6774	57.4896	36.2137	45.0249	20.4327	25.8325			1.22086	1.40336	1.8077	2.20413	1.83433	1.50972	1.65607	2.11282
	28	48.857	31.3912	54.1234	31.8197	47.5283	50.659	58.8756	52.4622	71.9625	70.468	32.9833	59.2834	37.7877	46.4832	20.9788	26.3529			1.23516	1.42874	1.80693	2.25047	1.85478	1.518	1.62806	2.13572
	32	50.1402	31.8926	56.0148	32.0721	49.6095	52.2416	59.3775	52.4314	74.5212	72.4662	33.8083	60.0909	38.6601	48.4078	21.8644	27.3315			1.25625	1.45021	1.76081	2.23145	1.87739	1.49898	1.60119	2.0873
	36	52.2576	32.6079	58.3659	32.8209	50.6767	53.9823	60.2114	52.9023	75.394	74.5317	34.6165	61.9033	39.7119	50.3527	22.5175	27.9579			1.23128	1.46566	1.71361	2.20012	1.84907	1.48216	1.59192	2.10208
	40	53.5997	33.3374	60.4809	33.4071	52.3143	55.7071	61.3092	53.2928	76.7273	76.3344	35.3181	61.9464	41.3	52.0278	23.1998	28.1789			1.23924	1.4794	1.68384	2.17747	1.80941	1.46913	1.57641	2.08705
	44	55.1661	34.1664	63.0592	33.8744	53.3802	57.3169	61.2466	52.9851	77.4267	78.6407	35.9549	62.441	42.8442	53.7446	24.2433	29.2395			1.22859	1.48521	1.61334	2.13504	1.76009	1.46517	1.53576	2.0274
	48	57.1671	35.0434	65.0702	34.4073	54.7769	58.231	62.3264	53.9281	79.0711	78.6669	36.8409	63.1002	44.6212	56.0038	24.4996	29.9618			1.21661	1.47114	1.59104	2.13938	1.72589	1.40654	1.55714	1.99941
	52	59.2689	35.9342	67.7098	35.4492	56.2008	59.8608	62.8883	54.3915	80.9518	80.1401	37.5111	62.9645	46.1061	57.5823	25.4275	30.7973			1.20397	1.47482	1.5428	2.09434	1.71003	1.3936	1.52761	1.94099
	56	60.8126	36.4516	69.2997	35.5109	57.5178	61.1448	62.1679	54.0553	82.7988	81.8019	38.3724	64.4827	47.5931	59.3753	26.1779	31.4322			1.2009	1.48508	1.49014	2.07778	1.6944	1.37954	1.51789	1.94764
	60	62.9433	37.4667	71.5003	36.0683	58.0976	62.0446	63.2145	55.1483	84.0463	83.5605	38.8927	64.3966	48.5259	61.8575	26.7787	32.2775			1.17195	1.4661	1.46859	2.08704	1.68687	1.35265	1.50396	1.8941
PTEN inhibitor raw		Mock1	Mock2	Mock3	Mock4	PLY1	PLY2	PLY3	PLY4	PLY+bpV(pic) 1	PLY+bpV(pic) 2	PLY+bpV(pic) 3	PLY+bpV(pic) 4	bpV(pic) 1	bpV(pic) 2	bpV(pic) 3	bpV(pic) 4		PTEN inhibitor normalized 2h	PLY1	PLY2	PLY3	PLY4	PLY+bpV(pic) 1	PLY+bpV(pic) 2	PLY+bpV(pic) 3	PLY+bpV(pic) 4
2 h	0	16.1929	15.5495	14.4379	14.2219	16.5265	15.1249	13.9136	14.9466	13.7254	13.6018	14.2089	16.5657	16.7972	16.8805	17.1262	17.4437			1	1	1	1	1	1	1	1
	4	15.6502	15.2985	14.1826	14.0275	19.4931	18.0433	17.7826	19.0055	17.1408	16.3491	16.4786	20.5111	16.4335	16.3892	16.4153	16.5743			1.2204	1.21252	1.30108	1.28918	1.27648	1.23802	1.20996	1.30312
	8	15.2833	14.965	13.8914	13.7649	23.8096	22.1108	21.3807	22.9479	21.0735	19.7478	19.1794	23.7211	15.9177	15.8973	16.0455	16.1998			1.52644	1.51897	1.59713	1.5863	1.6202	1.54164	1.44073	1.5419
	12	15.0618	14.8374	13.8024	13.6833	26.131	24.0165	23.109	25.0362	23.0647	21.5749	20.764	25.5757	15.7513	15.756	15.8274	16.0534			1.6999	1.66409	1.73736	1.74097	1.79202	1.69938	1.58126	1.6776
	16	15.0882	14.8646	13.8358	13.7287	27.595	25.7105	24.7733	27.1697	24.6331	23.3561	22.4139	27.5057	15.7069	15.7038	15.6476	15.874			1.792	1.7782	1.85799	1.88309	1.91929	1.8458	1.72651	1.82459
	20	15.0537	14.8459	13.9183	13.758	28.7679	26.9999	25.4705	28.5528	25.9603	24.1594	23.8992	28.4169	15.6686	15.6348	15.6185	15.9652			1.87244	1.86973	1.89896	1.97473	2.02764	1.91771	1.84435	1.87427
	24	15.0369	14.8625	13.918	13.7702	29.8857	28.1478	26.5198	29.9681	26.7568	25.1135	24.7207	29.9734	15.6278	15.7176	15.5993	15.8882			1.94737	1.94704	1.97723	2.07079	2.09531	1.98294	1.9101	1.98651
	28	15.0876	14.9592	13.938	13.7809	31.2595	29.524	27.0848	30.9046	27.2625	26.0032	25.7684	31.4182	15.6707	15.6858	15.6543	16.0335			2.03004	2.02904	2.01646	2.13383	2.12907	2.05735	1.98406	2.0634
	32	15.2008	15.0471	14.0276	13.9007	31.7873	29.9992	27.6819	31.8688	27.6986	26.5436	26.5668	32.2838	15.8582	15.9351	15.8795	16.1118			2.04895	2.04965	2.04775	2.18144	2.13755	2.06725	2.01653	2.10993
	36	15.246	15.0697	14.0467	13.8865	32.7091	31.0104	28.0367	32.5313	28.467	27.3004	27.3788	32.7561	15.8219	15.8182	15.8758	16.2725			2.10211	2.11556	2.07118	2.22908	2.20189	2.14191	2.07863	2.11966
	40	15.3799	15.1963	14.1431	13.9545	33.0636	31.6836	27.9592	32.5641	28.8521	27.6752	27.7459	33.577	15.9424	16.0177	15.9181	16.1918			2.10639	2.14349	2.05137	2.22044	2.21481	2.14427	2.10092	2.18362
	44	15.3168	15.1449	14.1606	13.9963	33.3852	31.9052	28.4109	33.1885	28.9278	27.7468	28.199	34.3608	16.0296	16.0665	15.8591	16.1528			2.13565	2.1658	2.08194	2.25626	2.20854	2.14328	2.14316	2.23998
	48	15.4302	15.4496	14.2283	14.0612	33.5895	32.2682	28.6373	33.623	29.3116	28.1139	29.1531	35.2745	16.1163	16.0919	15.9781	16.2363			2.13293	2.14724	2.08854	2.27525	2.2258	2.16821	2.19917	2.28772
	52	15.4148	15.2796	14.2628	14.0868	33.8712	32.6346	28.8881	33.9886	29.6833	28.4749	29.1942	35.1019	16.1659	16.2396	16.0304	16.3234			2.15297	2.19579	2.10174	2.29581	2.24711	2.17608	2.19509	2.26438
	56	15.4882	15.3923	14.3091	14.1006	34.0869	33.0588	29.4347	34.6519	29.429	28.8781	29.7445	35.4378	15.992	16.0519	16.124	16.4282			2.15641	2.20805	2.13458	2.33833	2.25208	2.23271	2.22349	2.27147
	60	15.4393	15.3578	14.4379	14.2211	34.4122	33.337	29.5215	34.75	29.8164	29.2838	29.7317	35.8715	16.2359	16.2589	16.1658	16.4768			2.18387	2.23162	2.12177	2.32508	2.24745	2.23525	2.21678	2.29248
PTEN inhibitor raw		Mock1	Mock2	Mock3	Mock4	PLY1	PLY2	PLY3	PLY4	PLY+bpV(pic) 1	PLY+bpV(pic) 2	PLY+bpV(pic) 3	PLY+bpV(pic) 4	bpV(pic) 1	bpV(pic) 2	bpV(pic) 3	bpV(pic) 4		PTEN inhibitor normalized 12h	PLY1	PLY2	PLY3	PLY4	PLY+bpV(pic) 1	PLY+bpV(pic) 2	PLY+bpV(pic) 3	PLY+bpV(pic) 4
12 h	0	19.813	17.911	24.996	23.966	25.268	18.258	23.992	21.95	27.794	30.134	32.874	30.8	21.916	23.674	35.411	27.534			1	1	1	1	1	1	1	1
	2	22.1997	21.0062	28.3643	27.9329	28.6719	22.5092	29.2084	25.0836	32.6736	36.1551	38.9764	37.2192	23.0237	25.6746	42.7486	30.6221			1.01272	1.05119	1.07285	0.980472	1.11901	1.10632	0.982123	1.08655
	4	21.1	20.3245	27.5095	27.0326	30.2304	24.0358	32.5482	27.5038	35.7574	40.351	40.5141	39.6866	21.9887	24.5155	41.9629	30.8046			1.12342	1.16012	1.23268	1.11088	1.28226	1.29309	1.03998	1.15172
	6	22.0451	20.1131	26.9608	26.3699	32.3386	26.1313	34.4577	28.615	39.0311	43.9062	42.6468	42.3026	21.3396	23.9603	41.0512	29.1458			1.15024	1.27453	1.33155	1.1848	1.44223	1.43962	1.11904	1.29751
	8	20.697	19.9615	26.1871	25.5953	34.1214	27.1849	36.0403	30.0452	41.8596	46.9363	45.657	45.7553	21.5489	24.2583	40.3981	29.2509			1.2927	1.33598	1.43385	1.28167	1.53172	1.52007	1.2174	1.39836
	10	20.5868	20.0325	26.5216	26.4123	36.1824	29.2853	37.6218	31.0844	43.4839	48.7744	46.5402	47.0128	21.6373	24.1232	39.1717	28.4526			1.37812	1.43411	1.4779	1.28498	1.58466	1.58844	1.2798	1.47711
	12	20.4478	19.3926	25.8607	25.9044	37.1249	30.1614	39.3428	32.8558	45.3735	51.3049	47.6042	48.2901	21.1473	23.5397	38.882	28.1471			1.42363	1.52575	1.585	1.38484	1.69183	1.71227	1.31881	1.53371
	14	19.4646	19.1977	25.8109	25.4506	38.1282	30.204	40.2341	33.6589	46.3969	52.9872	48.7173	49.6402	23.8686	23.9021	39.288	28.087			1.53596	1.54341	1.62404	1.44399	1.53276	1.7416	1.3357	1.57996
	16	20.1047	19.6886	25.9245	25.771	39.928	31.2659	41.508	34.1559	48.2996	55.2802	49.5038	51.0103	20.723	23.1384	38.7244	26.9234			1.55726	1.55784	1.66811	1.44709	1.83782	1.87694	1.37702	1.69374
	18	21.0779	19.9164	25.9784	25.538	41.003	32.1359	42.7696	36.2625	49.1942	56.7169	50.4301	52.2119	22.1448	24.5134	40.2574	29.1864			1.52534	1.58288	1.71525	1.55036	1.75167	1.81771	1.34937	1.59922
	20	20.7762	19.407	26.0336	25.6401	41.9507	32.9198	43.7709	37.1179	50.0279	57.3012	51.3698	53.1793	20.9943	23.2294	39.2122	28.8711			1.58326	1.66404	1.75168	1.58061	1.87898	1.93794	1.41115	1.64663
	22	20.8057	19.8631	26.0619	25.6552	43.053	33.5355	45.4919	38.0949	51.2025	58.5585	52.579	54.3533	20.7526	23.0257	39.1859	27.95			1.62256	1.65624	1.81858	1.62126	1.94549	1.99799	1.44533	1.73845
	24	21.3974	20.0694	26.6017	25.5273	44.1168	34.7003	46.6304	39.5248	52.0586	59.8131	52.9837	54.6519	21.1424	23.6208	39.6318	29.3495			1.61667	1.69615	1.82626	1.69054	1.94155	1.98938	1.44007	1.66465
	26	22.032	20.4106	26.004	25.9215	45.1341	34.9733	48.1789	40.8072	53.0734	60.6763	54.6448	56.0127	21.0083	23.4087	39.7076	28.1045			1.60631	1.68092	1.93028	1.71885	1.99203	2.03637	1.48238	1.78167
	28	21.3748	20.5162	26.6867	26.6569	45.7652	35.2904	48.5132	40.7475	54.0637	61.5179	55.5748	56.6917	21.6966	24.1725	39.2543	28.7813			1.67885	1.68743	1.89395	1.66898	1.96483	1.99938	1.52502	1.76087
	30	21.0597	20.1396	26.6078	26.1508	46.8083	36.1354	50.5743	42.4222	54.7623	62.6997	56.6066	57.5053	21.8175	24.2821	39.5566	28.8882			1.74281	1.76014	1.98027	1.77121	1.97919	2.02859	1.54147	1.77953
	32	21.5717	20.3407	26.9177	26.5414	47.6392	36.5399	50.965	42.7893	55.5496	63.3394	57.8807	58.8019	22.0085	24.2558	39.399	27.762			1.73165	1.76225	1.97259	1.76024	1.99022	2.05151	1.58247	1.89347
	34	21.7473	20.2641	27.2061	26.9946	47.9866	37.1085	52.1567	43.6359	56.3129	64.433	58.242	58.8618	20.7468	23.2031	39.5834	28.918			1.73019	1.79644	1.99732	1.76493	2.14027	2.18161	1.58492	1.81963
	36	22.0613	21.0036	27.7237	27.0801	48.6378	37.1097	53.0272	44.4916	57.5378	65.3204	58.6696	59.6172	21.7569	24.1626	39.9904	28.5933			1.72871	1.73325	1.99274	1.79386	2.08529	2.12383	1.58031	1.86391
	38	21.9724	20.565	27.4007	27.0493	50.0217	38.0133	53.6723	44.7665	57.2887	65.5087	59.6913	60.5449	22.363	25.0525	40.56	29.7072			1.78509	1.81331	2.04077	1.807	2.01999	2.0543	1.58525	1.82194
	40	22.3523	21.2476	27.4007	27.4368	49.7543	37.8249	54.5749	45.7198	58.679	66.7418	60.3975	61.418	22.1825	24.6983	40	29.2271			1.74537	1.74637	2.07508	1.81941	2.08585	2.12298	1.62646	1.87857
	42	22.2064	20.6969	28.4647	28.0165	50.5722	38.3493	55.2065	46.2163	59.5778	67.7664	61.226	62.0734	21.9812	24.3802	39.7319	29.0233			1.78572	1.81769	2.02064	1.80112	2.13719	2.1837	1.6599	1.91195
	44	23.8686	21.2387	27.3032	27.4089	51.151	38.8663	56.0834	46.6306	59.5395	67.9868	61.1662	61.8536	21.8451	24.2397	40.0362	29.0021			1.68038	1.7952	2.14006	1.85755	2.14912	2.2035	1.64568	1.90658
	46	21.8105	20.9554	29.2181	27.5382	51.3853	38.712	56.9423	47.3125	59.8795	68.0092	61.3634	62.0239	21.6583	24.3152	40.5423	29.5891			1.84737	1.81225	2.03042	1.87587	2.18003	2.19738	1.63037	1.8739
	48	22.4606	21.0994	28.1172	28.1108	52.5719	39.6211	57.068	47.4402	60.2943	68.5388	62.067	62.6303	22.9533	25.6738	40.6898	29.4908			1.83532	1.84214	2.11458	1.84261	2.07129	2.0973	1.64309	1.89853
	50	22.7606	21.1997	27.9756	27.7643	52.5818	39.4762	57.258	47.6651	60.8714	68.7814	62.3119	63.0751	22.3587	25.0928	39.7986	28.9543			1.81147	1.82673	2.13236	1.87446	2.14673	2.15346	1.68651	1.94744
	52	22.3045	21.3048	27.8834	27.843	53.1702	39.9434	58.2416	48.3705	61.424	68.8896	62.5841	63.2445	22.2325	24.6126	40.0836	28.8591			1.86919	1.83922	2.17616	1.89682	2.17851	2.19893	1.68183	1.95911
	54	22.8516	21.4877	28.4401	28.3536	53.4583	39.9193	58.855	48.934	62.1249	69.5079	62.7919	63.3913	21.6968	23.9145	40.2531	29.2696			1.83434	1.82246	2.15604	1.88436	2.25777	2.28343	1.68031	1.93612
	56	22.8772	21.2982	28.4854	28.5088	53.6935	40.2176	59.2232	49.232	62.7383	69.9864	62.8557	63.3308	21.5446	23.9961	40.1547	29.1962			1.84034	1.85242	2.16607	1.88552	2.29617	2.29133	1.68614	1.93913
	58	22.5551	22.1199	28.1781	28.1573	53.8823	39.9738	59.864	49.3871	62.7205	69.7383	63.5999	64.0596	22.8717	25.6995	40.5222	29.9522			1.87319	1.7728	2.21339	1.91506	2.16233	2.13188	1.69063	1.91194
	60	22.4677	21.4056	28.546	28.5561	54.492	40.8658	60.5714	50.5023	63.3113	70.269	63.3582	63.772	23.2349	25.8131	41.1681	29.9899			1.90175	1.87283	2.21068	1.93096	2.14858	2.13864	1.65778	1.90096
Dyngo4a raw	Time (minutes)	Mock1	Mock2	Mock3	Mock4	PLY1	PLY2	PLY3	PLY4	PLY5	PLY6	PLY7	PLY8	PLY+Dyngo4a 1	PLY+Dyngo4a 2	PLY+Dyngo4a 3	PLY+Dyngo4a 4	PLY+Dyngo4a 5	PLY+Dyngo4a 6	PLY+Dyngo4a 7	PLY+Dyngo4a 8	Dyngo4a 1	Dyngo4a 2	Dyngo4a 3	Dyngo4a 4		Dyngo4a normalized	PLY1	PLY2	PLY3	PLY4	PLY5	PLY6	PLY7	PLY8	PLY+Dyngo4a 1	PLY+Dyngo4a 2	PLY+Dyngo4a 3	PLY+Dyngo4a 4	PLY+Dyngo4a 5	PLY+Dyngo4a 6	PLY+Dyngo4a 7	PLY+Dyngo4a 8
	0	23.9528	22.8162	25.3349	27.2972	24.3478	23.8573	25.5508	26.9522	13.2556	18.48	27.1314	18.2098	16.1113	15.9628	17.3846	16.8967	14.4884	13.3901	12.2248	13.3468	14.9855	17.1758	20.453	17.1744			1	1	1	1	1	1	1	1	1	1	1	1	1	1	1	1
	4	23.5568	22.3583	24.6829	26.4734	31.87	31.3136	32.4654	35.031	15.5614	21.7505	28.6322	20.8997	18.6897	19.8853	19.7894	20.6801	15.8462	14.6004	12.9167	13.9385	15.1224	17.4359	20.3912	17.377			1.33095	1.33942	1.30419	1.34019	1.20175	1.20484	1.0803	1.17489	1.14954	1.22714	1.14178	1.20964	1.08475	1.08145	1.04794	1.03577
	8	23.3489	22.3673	24.4374	26.7358	36.5195	36.7671	37.8169	40.0125	17.1079	23.7421	30.0651	23.2113	21.2431	22.8345	22.6584	23.8861	16.4903	15.7321	13.4952	14.3433	15.1994	17.4338	20.6161	17.2967			1.53871	1.57206	1.53443	1.51574	1.32401	1.31799	1.1368	1.30764	1.29996	1.40931	1.29305	1.40365	1.12568	1.16201	1.0918	1.06287
	12	23.568	22.1637	24.3068	26.3734	40.1099	38.6662	40.2888	43.2722	17.9873	25.4347	31.447	24.9516	22.298	24.3755	23.7558	25.5162	17.3648	16.3945	13.8825	14.5826	15.2626	17.5308	20.4929	17.3798			1.67427	1.66844	1.64351	1.66175	1.3986	1.41857	1.19463	1.41227	1.35887	1.49609	1.36383	1.49228	1.18284	1.20834	1.12073	1.07828
	16	23.512	22.4646	24.5082	26.6623	41.5833	39.7922	41.5219	44.9156	19.2443	26.447	32.6202	26.3054	22.9849	25.1039	24.9879	26.3448	17.2552	16.8997	14.2625	14.9086	15.3368	17.6041	20.8372	17.6132			1.73991	1.69403	1.67989	1.70618	1.48509	1.46395	1.22989	1.47771	1.39396	1.53439	1.41085	1.52032	1.16399	1.23351	1.14026	1.09171
	20	23.3714	22.3416	25.249	26.3921	43.8919	42.2269	43.4511	46.8149	19.7836	27.5984	33.7296	27.2547	23.6934	25.8473	25.5226	27.2705	17.9718	17.3483	14.5203	15.218	15.1656	17.5117	20.8304	17.6164			1.84755	1.80757	1.70636	1.79653	1.52356	1.52453	1.26909	1.52788	1.45315	1.58815	1.44152	1.57346	1.21737	1.27152	1.1657	1.119
	24	23.5786	22.4184	24.5409	26.5958	44.4641	42.2073	43.8257	46.8138	20.5929	29.1054	34.8653	27.8259	24.3279	26.2656	25.817	27.6732	17.9574	17.6459	14.7446	15.3295	15.1643	17.6062	20.997	17.6489			1.85518	1.80055	1.77074	1.78273	1.58932	1.61126	1.31466	1.56328	1.49218	1.6052	1.44658	1.59375	1.2118	1.28845	1.17923	1.12294
	28	23.8139	22.616	25.0745	26.5471	46.517	43.7617	45.4704	48.0138	21.1287	30.056	35.5964	28.4324	25.016	26.7778	26.6811	28.0206	17.9496	17.8318	14.8599	15.2734	15.4466	17.7051	21.0747	17.4422			1.92166	1.85055	1.79809	1.83178	1.61508	1.64797	1.32939	1.58208	1.50635	1.62736	1.48948	1.63289	1.20645	1.29684	1.18372	1.11438
	32	24.035	22.6227	24.5511	26.5831	47.1808	43.88	46.2198	48.3035	21.3823	30.5316	36.0057	29.2149	24.8845	27.131	26.5451	28.1	18.1694	17.9953	15.0229	15.1978	15.3911	17.5627	21.0129	17.8206			1.93115	1.855	1.86669	1.84034	1.63853	1.67822	1.34803	1.62967	1.50384	1.66219	1.48625	1.60274	1.21914	1.3065	1.19466	1.10697
	36	24.0938	22.9362	24.6133	26.5388	48.92	45.4837	47.4419	49.6106	21.5596	30.8384	36.9463	29.9034	25.2277	27.5012	27.0071	28.4192	18.1886	18.262	15.1136	15.3335	15.1958	17.747	21.2125	17.8374			1.99746	1.89651	1.9112	1.89329	1.645	1.68778	1.37729	1.66089	1.54417	1.66737	1.49789	1.61942	1.21793	1.32314	1.19942	1.11457
	40	24.1818	23.0385	24.821	26.5672	49.7063	46.0709	47.6997	49.8651	22.103	32.1318	36.9834	29.9342	25.2545	27.5856	27.1335	28.746	18.4616	18.3028	15.1966	15.2949	15.3978	17.9155	21.2154	18.0031			2.02218	1.91247	1.90551	1.90097	1.67909	1.75087	1.37263	1.65532	1.52553	1.65676	1.50469	1.62297	1.22638	1.31555	1.19641	1.10291
	44	24.3242	22.9334	24.7089	26.826	50.8957	46.8575	48.9008	50.73	22.1711	31.9864	37.6313	30.2144	25.471	27.5874	27.5146	28.9386	18.4092	18.3276	15.0551	15.5395	15.5363	17.9143	21.4522	18.01			2.05844	1.95404	1.96236	1.91528	1.68155	1.74015	1.39444	1.66813	1.52489	1.65698	1.50898	1.63322	1.2167	1.31066	1.17927	1.11488
	48	24.7905	23.4857	24.9142	27.0203	51.2869	47.7272	49.4492	51.0806	22.3878	32.6602	37.7137	30.8511	25.8084	28.3569	28.0159	29.281	18.3247	18.4201	15.1739	15.2602	15.2779	17.9862	21.5219	18.2277			2.03525	1.94349	1.96801	1.91465	1.67321	1.75088	1.3771	1.67844	1.57123	1.6964	1.5315	1.6328	1.21024	1.31632	1.18771	1.09405
	52	24.6436	23.4374	24.6782	27.1368	51.9508	47.964	50.3613	51.804	22.774	32.5292	37.7847	31.3394	25.7994	28.1033	27.9433	29.4678	18.3288	18.3496	15.1222	15.297	15.5072	18.2303	21.6696	18.3507			2.07389	1.95717	2.02348	1.93343	1.70771	1.74962	1.38426	1.71064	1.54745	1.65871	1.51712	1.63221	1.19793	1.29765	1.17136	1.08529
	56	24.7032	23.2362	24.9358	26.7859	52.3601	48.8251	51.2604	52.4406	23.2316	33.4255	38.3433	31.6279	26.2808	28.441	28.2693	29.3947	18.2757	18.4114	15.2119	15.1404	15.5515	18.338	21.6429	18.4616			2.08518	2.00955	2.03833	1.98283	1.74593	1.80187	1.40788	1.73026	1.57184	1.66878	1.53671	1.61837	1.19041	1.29761	1.17431	1.07054
	60	25.0015	23.6992	25.3087	26.8913	52.6074	49.5218	51.6768	52.9733	23.109	33.7031	39.1624	31.7121	26.3528	28.3664	28.2349	29.4559	18.2274	18.3579	15.2723	15.3309	15.6242	18.4137	21.7108	18.5484			2.07003	1.99841	2.02461	1.99512	1.7148	1.7939	1.4198	1.71297	1.5688	1.65756	1.53004	1.61415	1.18234	1.28848	1.17409	1.07951
Wortmannin raw	Time (minutes)	Mock1	Mock2	Mock3	Mock4	PLY1	PLY2	PLY3	PLY4	PLY+Wortmannin 1	PLY+Wortmannin 2	PLY+Wortmannin 3	PLY+Wortmannin 4	Wortmannin 1	Wortmannin 2	Wortmannin 3	Wortmannin 4		Wortmannin normalized	PLY1	PLY2	PLY3	PLY4	PLY+Wortmannin 1	PLY+Wortmannin 2	PLY+Wortmannin 3	PLY+Wortmannin 4
	0	28.8163	29.1485	24.8971	24.1764	26.7497	35.0434	26.1766	26.6055	26.6836	29.1708	30.2653	33.6693	27.5956	25.8035	29.5432	27.6287			1	1	1	1	1	1	1	1
	4	28.8428	28.8501	24.7441	24.472	23.1776	36.1009	20.4534	23.43	26.4423	30.7228	25.4533	26.4824	27.318	25.4825	29.5782	27.586			1.15518	0.960768	1.27195	1.14942	0.998975	0.937675	1.19046	1.26942
	8	28.7425	29.3419	24.9337	24.1237	32.4696	37.0036	31.6414	29.1144	30.2761	30.4065	37.8104	43.1348	28.0958	25.9378	29.5345	27.6966			1.40579	1.00783	1.53524	1.26056	1.11329	0.972334	1.48768	1.6223
	12	28.9408	29.6139	25.1807	24.1151	35.098	38.0559	35.2455	31.4912	31.4541	30.7197	40.3639	46.4164	28.2766	26.2104	29.9172	27.961			1.50917	1.02696	1.69333	1.36395	1.14921	0.972131	1.56783	1.72922
	16	29.4461	30.1488	25.4719	24.3263	36.758	39.7418	37.7179	33.4868	31.814	30.6083	41.726	48.6128	28.5965	26.5593	30.4081	28.2892			1.55343	1.05343	1.7914	1.43779	1.14936	0.955885	1.59458	1.79003
	20	29.5823	30.4397	25.7099	24.5076	38.1058	40.6657	40.3609	35.5041	32.104	30.5487	43.3369	50.746	29.1532	26.9908	30.6136	28.5228			1.60297	1.06762	1.89918	1.51313	1.13769	0.938769	1.64502	1.85328
	24	29.9288	30.9743	26.0876	24.6627	40.6184	41.1322	41.8108	36.8343	33.2242	31.1534	45.0903	52.6455	29.4672	27.1871	31.1893	28.8921			1.68889	1.06123	1.93892	1.55995	1.16484	0.95044	1.67999	1.89807
	28	30.3028	31.4114	26.3133	25.0486	41.3011	42.2361	42.9793	38.3731	33.5597	30.8211	46.0069	53.773	29.9901	27.4321	31.4397	29.1082			1.69608	1.07455	1.97601	1.60008	1.15609	0.931904	1.70049	1.92433
	32	30.7142	32.0138	26.6251	25.1963	42.2647	42.9209	44.5525	39.5843	34.1743	30.9428	46.9769	54.8586	30.5451	27.9001	32.119	29.68			1.71241	1.07142	2.02436	1.64091	1.15587	0.91989	1.69961	1.92536
	36	31.1468	32.5588	27.0101	25.5382	42.7686	43.7964	45.8314	40.8568	35.1547	31.3727	49.9766	55.6554	31.0802	28.2856	32.3933	29.8517			1.70875	1.07498	2.05278	1.67098	1.16856	0.919957	1.79283	1.94209
	40	31.4141	32.9048	27.2434	25.6592	43.3147	43.4682	46.4038	41.363	35.3929	31.3404	48.4171	55.6906	31.5781	28.6553	32.954	30.2736			1.71585	1.0557	2.06062	1.68371	1.15793	0.907153	1.70733	1.91623
	44	32.0504	33.5823	27.7018	25.9273	43.8389	43.9321	46.7249	41.7453	36.2952	31.8521	49.3806	56.6104	32.2977	29.1941	33.2829	30.4978			1.70214	1.04544	2.04055	1.6817	1.16099	0.904951	1.7241	1.93357
	48	32.3586	33.8929	27.9163	26.3511	43.9	44.2309	48.2331	43.0247	36.0622	31.4302	49.5207	56.9333	32.5698	29.4781	33.6556	30.764			1.68827	1.04291	2.09023	1.70537	1.1439	0.88436	1.70985	1.92777
	52	32.7235	34.4684	28.1614	26.1916	44.459	44.3358	48.8719	43.5316	37.0051	31.9832	50.1237	57.6191	33.2744	29.9539	34.2909	31.3734			1.69071	1.02793	2.09948	1.73596	1.14895	0.885628	1.6986	1.91309
	56	33.2083	34.9441	28.6356	26.6342	45.1952	44.6688	49.8507	44.428	37.0709	31.644	50.4678	57.9089	33.5793	30.1152	34.6693	31.6042			1.69361	1.02155	2.10607	1.74227	1.14054	0.871538	1.6916	1.90867
	60	33.6289	35.454	28.8822	26.8168	45.4034	44.7902	50.8584	45.1909	37.6111	32.019	50.6948	58.0297	34.2345	30.6948	35.1685	31.9712			1.68014	1.00959	2.13029	1.76012	1.13502	0.865218	1.67509	1.8907
Go6983		Mock 1	Mock 2	Mock 3	Mock 4	PLY 1	PLY 2	PLY 3	PLY 4	Go6983 / PLY 1	Go6983 / PLY 2	Go6983 / PLY 3	Go6983 / PLY 4	Go6983 1	Go6983 2	Go6983 3	Go6983 4		Go6983 normalized	PLY 1	PLY 2	PLY 3	PLY 4	Go6983 / PLY 1	Go6983 / PLY 2	Go6983 / PLY 3	Go6983 / PLY 4
	0	17.8265	23.223	24.4533	24.8123	20.7732	22.0064	21.2051	24.8007	21.7065	21.1494	21.8449	20.0134	29.1382	20.4959	22.7702	28.1769			1	1	1	1	1	1	1	1
	4	17.4283	22.6706	22.6115	22.3415	26.0701	27.9942	25.7478	27.8528	24.9776	24.3481	25.0121	26.9888	27.3102	20.0269	20.9872	26.0138			1.28367	1.30309	1.31313	1.24727	1.22772	1.17821	1.24226	1.46067
	8	17.6735	22.4495	22.3602	22.8066	30.7039	33.4224	31.4967	32.408	28.0525	27.6503	28.9613	30.6439	27.1925	19.7392	21.1267	25.6044			1.49085	1.57109	1.62437	1.42166	1.38482	1.3575	1.42891	1.68501
	12	17.0637	22.7249	22.7184	22.8368	32.7759	36.2308	34.1531	34.0501	29.6175	29.5682	30.5815	32.9486	27.4013	19.9635	21.0391	25.3497			1.64833	1.68246	1.7336	1.49172	1.45094	1.43535	1.51513	1.82993
	16	17.8351	22.6205	22.8166	22.951	33.8219	38.0289	36.0832	35.4877	31.275	30.3192	31.5903	34.1826	27.534	19.942	21.3222	26.2326			1.62737	1.77411	1.82369	1.54696	1.52476	1.47339	1.54433	1.83458
	20	17.8844	23.1792	23.0348	23.0121	34.9316	39.0862	36.8094	36.2767	32.0093	30.8557	32.5681	35.2507	27.831	20.1472	21.2947	25.8794			1.67613	1.77948	1.84277	1.57716	1.54391	1.48419	1.59418	1.91772
	24	17.5554	22.9779	23.0777	23.1345	35.4323	40.4889	37.426	37.328	33.2787	31.6246	33.4595	35.9334	27.9922	20.2672	20.9547	25.9657			1.73202	1.85949	1.87016	1.61428	1.59588	1.51217	1.66439	1.94836
	28	18.3296	23.1078	23.4639	23.3936	35.7765	41.0446	38.2852	37.7597	33.7096	32.5511	34.7266	36.3855	28.0574	20.2763	21.0924	25.8469			1.67497	1.87442	1.8816	1.61486	1.61279	1.55577	1.71615	1.98195
	32	18.2539	23.4012	23.5376	23.5249	36.6148	41.8092	38.8742	38.3405	34.4681	33.4886	35.1636	36.866	27.9799	20.7173	21.4577	25.9328			1.72133	1.8854	1.90457	1.63055	1.65365	1.56651	1.70816	2.00147
	36	18.1725	23.7793	24.003	23.988	37.7515	42.4036	39.7598	38.8445	35.3671	34.3369	35.6447	37.5989	28.2622	20.6036	21.4798	26.573			1.78273	1.88179	1.91019	1.62009	1.67983	1.61505	1.72975	1.99208
	40	18.3833	23.6386	24.3041	24.0601	38.306	42.8746	40.444	39.2821	36.3927	35.0192	36.042	38.2585	28.5199	20.9578	21.7067	26.5425			1.78816	1.91402	1.91899	1.63343	1.71293	1.61931	1.73074	2.02935
	44	18.9473	23.734	24.2477	24.5522	38.5675	43.5233	41.4738	39.9068	36.5544	35.3395	36.8561	38.5237	28.6919	21.4156	21.5836	26.7854			1.74678	1.93517	1.97242	1.62615	1.71023	1.59919	1.77993	2.02489
	48	19.1782	24.0091	24.5157	24.2996	39.3974	44.1721	41.5546	39.8843	36.904	35.6212	37.1147	39.2221	29.1147	21.218	21.5965	26.8794			1.76289	1.94152	1.95466	1.64212	1.70151	1.62695	1.79135	2.05439
	52	19.4716	24.4459	24.9068	24.8174	39.4643	44.3376	42.0882	40.3947	37.7928	36.4978	37.1942	40.0467	28.9566	21.4853	21.5907	26.7532			1.73927	1.91396	1.94868	1.62844	1.752	1.64625	1.79566	2.10748
	56	19.568	24.7649	25.2292	25.0754	40.424	44.9434	43.0231	40.61	38.1506	36.4714	37.9968	40.3281	29.2081	21.8845	21.8449	27.4196			1.77278	1.91513	1.96651	1.62028	1.75336	1.61505	1.81307	2.07071
	60	19.8633	25.0531	25.3186	25.33	41.2415	45.0319	42.9736	40.9766	38.8647	36.8431	38.1786	41.0915	29.471	22.4542	21.8842	27.3341			1.78175	1.89683	1.95731	1.61846	1.77024	1.59011	1.81848	2.1165
GSK690693		Mock 1	Mock 2	Mock 3	Mock 4	PLY 1	PLY 2	PLY 3	PLY 4	GSK690693 / PLY 1	GSK690693 / PLY 2	GSK690693 / PLY 3	GSK690693 / PLY 4	GSK690693 1	GSK690693 2	GSK690693 3	GSK690693 4		GSK690693 normalized	PLY 1	PLY 2	PLY 3	PLY 4	GSK690693 / PLY 1	GSK690693 / PLY 2	GSK690693 / PLY 3	GSK690693 / PLY 4
	0	17.924	19.707	18.425	20.283	16.391	21.629	19.957	19.634	18.709	13.503	15.517	18.589	17.143	16.343	18.663	14.27			1	1	1	1	1	1	1	1
	4	17.0061	20.0703	17.1916	20.2502	21.8544	26.8208	26.7369	24.7449	21.5607	16.376	18.6505	21.3849	16.9827	16.0216	17.8493	13.8698			1.40528	1.21759	1.43584	1.26235	1.1633	1.2371	1.25674	1.1836
	8	17.2946	18.8797	17.1402	19.5903	23.9761	28.7476	29.9338	26.8501	24.0717	18.6711	20.4254	22.2967	16.3855	15.7123	17.9404	13.9336			1.51599	1.38736	1.61235	1.41589	1.34612	1.43824	1.36935	1.22842
	12	17.0871	18.8181	17.5685	19.5683	24.9892	30.0537	31.5073	28.1108	25.3049	19.774	21.5871	22.8525	16.2555	15.1889	17.7553	13.8831			1.59924	1.45515	1.65573	1.48403	1.4264	1.57569	1.46231	1.26362
	16	16.7644	18.7634	17.8072	19.3286	25.2171	30.791	32.108	28.9877	26.9414	20.7814	22.606	23.5419	16.0666	15.3856	17.8307	13.9221			1.64489	1.49519	1.66468	1.54931	1.5365	1.63479	1.52486	1.29809
	20	16.9763	19.0199	17.4045	19.7073	25.9967	31.3823	32.6129	29.5712	27.8278	21.568	23.3469	24.0117	16.0243	15.3293	17.7161	13.7749			1.67457	1.50335	1.72998	1.55012	1.59124	1.7029	1.58502	1.33814
	24	17.177	18.8228	17.657	19.4328	26.4197	31.949	33.7083	30.5061	29.0977	22.5026	24.3144	24.1589	16.0381	15.1003	17.9414	13.9589			1.68194	1.54653	1.76251	1.62171	1.66243	1.80364	1.62997	1.3286
	28	17.0488	18.6055	17.9088	18.6816	26.541	32.2501	34.6341	30.9459	29.2247	23.0747	24.3851	24.4122	16.012	15.0874	17.6712	13.9601			1.70237	1.57933	1.78546	1.71124	1.67241	1.85106	1.65971	1.34241
	32	17.2731	19.0434	17.652	19.7087	26.3553	32.765	34.6666	31.1888	29.3639	23.2106	24.7584	24.3648	16.4366	15.4015	17.8398	13.7306			1.6685	1.56765	1.81313	1.6348	1.63696	1.824	1.66919	1.3622
	36	17.3349	18.9043	17.9954	19.2246	26.6728	33.3012	34.9236	31.472	29.7188	23.7659	24.8377	24.5813	16.3292	15.3603	17.6491	13.7515			1.68259	1.60504	1.79171	1.69119	1.66764	1.87265	1.69263	1.37221
	40	17.5024	18.9351	18.2577	19.893	27.5781	33.6626	35.963	32.0488	30.3098	23.997	25.1604	24.7447	16.3641	15.4401	17.5604	13.8762			1.72304	1.61981	1.81853	1.66431	1.69717	1.88109	1.72328	1.36893
	44	17.6021	19.3127	17.8217	20.9291	27.3691	34.2285	35.9148	32.1889	30.3885	24.5459	25.3682	24.599	16.2988	15.7033	17.8978	14.0828			1.7003	1.61484	1.86053	1.58883	1.7084	1.89187	1.70476	1.3409
	48	17.9375	19.2833	17.782	19.9438	27.76	34.5578	36.2004	32.5548	30.4936	24.6722	25.3185	24.4115	16.4496	15.8385	17.8644	13.9554			1.69234	1.63286	1.87951	1.68628	1.6986	1.88537	1.7046	1.34283
	52	17.5688	19.4418	18.354	19.5573	28.0891	34.9889	36.633	32.9823	30.6284	24.9333	25.3641	24.3248	16.7046	15.7314	17.8894	13.9679			1.74834	1.63975	1.84269	1.74219	1.68006	1.9183	1.70528	1.33686
	56	18.0241	18.9574	18.302	19.464	28.1959	35.2818	36.7599	32.7248	30.6627	25.0833	25.5586	24.4621	16.7618	15.8543	18.0466	14.0741			1.71065	1.69573	1.85433	1.73688	1.6762	1.91487	1.7034	1.33426
	60	18.0896	20.3214	18.7636	20.3128	28.5634	35.7925	37.2858	33.0839	30.8752	25.4952	25.6439	24.4189	17.0509	15.9538	18.3054	14.2677			1.72667	1.60481	1.83459	1.68256	1.6592	1.93417	1.68492	1.31383
U73122		Mock 1	Mock 2	Mock 3	Mock 4	Mock 5	Mock 6	Mock 7	Mock 8	PLY 1	PLY 2	PLY 3	PLY 4	PLY 5	PLY 6	PLY 7	PLY 8	U73122 / PLY 1	U73122 / PLY 2	U73122 / PLY 3	U73122 / PLY 4	U73122 / PLY 5	U73122 / PLY 6	U73122 / PLY 7	U73122 / PLY 8	U73122 1	U73122 2	U73122 3	U73122 4	U73122 5	U73122 6	U73122 7	U73122 8		U73122 normalized	PLY 1	PLY 2	PLY 3	PLY 4	PLY 5	PLY 6	PLY 7	PLY 8	U73122 / PLY 1	U73122 / PLY 2	U73122 / PLY 3	U73122 / PLY 4	U73122 / PLY 5	U73122 / PLY 6
	0	20.264	17.096	20.945	21.943	6.0317	5.5835	9.5291	8.1744	17.775	22.124	16.705	18.167	4.1931	6.1751	10.653	12.6867	13.524	12.486	15.734	16.333	4.6742	4.8302	8.1632	7.082	19.428	20.87	18.883	19.855	18.7886	13.1536	13.3439	16.22			1	1	1	1	1	1	1	1	1	1	1	1	1	1
	4	20.7909	17.7002	20.7477	22.7037	5.94965	5.47475	9.45174	7.99448	22.1477	23.5492	22.1808	22.8801	7.15323	8.93597	15.438	18.6042	17.2554	15.6728	17.8574	20.2019	6.30423	6.57543	11.7466	11.7086	18.4091	18.9554	9.48578	19.5703	18.2481	12.7513	12.7338	15.7755			1.21443	1.02808	1.34042	1.21723	1.24094	1.15654	1.15284	1.16402	1.34653	1.38202	2.25932	1.25487	1.12705	1.13198
	8	20.4321	17.4733	20.3127	22.2702	5.99944	5.49758	9.26189	7.77841	24.6367	25.6847	25.2831	25.6531	12.2168	13.6735	17.2372	20.9587	20.9438	17.8258	21.768	24.2741	12.6538	12.2455	14.9067	16.455	18.3644	19.1295	9.10324	19.0418	17.9596	12.3822	12.7799	15.7806			1.37463	1.13587	1.56062	1.39132	1.64077	1.41201	1.2174	1.23732	1.63833	1.55756	2.86982	1.54967	1.59247	1.54187
	12	20.3009	17.1373	20.1004	21.9286	6.08447	5.52687	9.22695	7.7725	25.5907	26.3907	26.7914	26.9762	14.1666	15.6003	18.5703	22.7105	22.7116	20.0381	24.1075	25.8665	16.6629	16.3139	17.1454	19.1333	18.0551	18.7801	8.79486	19.0871	18.6609	12.2956	12.7845	15.8797			1.43708	1.18998	1.67119	1.48588	1.78764	1.51389	1.26106	1.28442	1.80705	1.78344	3.28969	1.64741	1.85917	1.83234
	16	20.3317	17.3988	20.3648	21.7566	6.29498	5.52945	9.31972	7.82468	26.2158	27.2542	28.6098	28.0748	15.3823	16.8308	19.1876	23.5531	24.3999	22.6254	25.7425	27.6382	18.8843	18.0215	19.4714	20.7636	18.2724	18.9578	9.00467	18.8275	18.7359	12.2631	12.876	16.0235			1.46996	1.21044	1.76144	1.55861	1.8624	1.5803	1.2764	1.3041	1.91829	1.99484	3.43095	1.78452	2.01525	1.95444
	20	20.5905	17.4316	20.2136	21.8961	6.40571	5.56681	9.22907	7.78969	26.6774	27.5127	29.1121	28.5323	16.3214	17.6288	19.7196	24.1166	25.9007	25.4198	27.2902	28.8118	20.6606	19.1185	21.6306	22.28	18.0147	18.8567	9.14536	19.1159	18.7819	12.3738	13.1797	16.3439			1.47704	1.21962	1.80577	1.57392	1.92437	1.61989	1.29731	1.32104	2.06542	2.25323	3.58128	1.83223	2.1403	2.02608
	24	20.4001	17.5407	20.2623	21.7807	6.63677	5.6755	9.32288	7.86715	27.1727	27.5594	29.7946	28.9763	17.2234	18.415	20.4435	24.8286	27.4797	27.8815	28.269	30.1785	22.4565	20.3579	23.7406	23.7472	18.0559	18.7828	9.24988	19.5824	18.9993	12.5562	13.4184	16.5587			1.51851	1.21409	1.84367	1.60688	1.96998	1.65164	1.31584	1.33575	2.18633	2.48116	3.66781	1.87343	2.25967	2.10342
	28	20.5541	18.1758	20.6256	21.8573	6.77715	5.68504	9.40373	7.91973	27.711	27.4046	30.1511	29.2761	17.9287	19.1003	20.7651	24.8604	28.8934	30.3711	29.9564	31.2997	23.9674	21.0035	25.8088	25.2115	17.9921	18.779	8.87253	19.5113	19.4076	12.7938	13.6799	16.9381			1.53699	1.16509	1.83286	1.61782	2.00915	1.68748	1.32221	1.33371	2.30696	2.70326	4.05204	1.95011	2.35005	2.1356
	32	20.3832	18.1659	20.4471	22.0274	6.66166	5.67621	9.63739	7.9606	28.361	27.6213	31.3316	29.5494	18.4872	19.5393	21.1415	25.0113	30.5727	32.0192	31.4888	32.4171	25.3864	21.7766	28.0929	26.9584	18.6954	19.0779	9.1745	19.5474	19.5514	12.9699	13.7948	17.13			1.58623	1.17495	1.92126	1.62031	2.06445	1.71193	1.32317	1.33546	2.34921	2.8053	4.11913	2.01599	2.44398	2.17962
	36	20.9189	18.5374	20.8118	22.2028	6.76517	5.74348	9.57398	8.05385	28.7187	27.5786	31.7628	30.0163	19.1653	20.3453	21.3156	24.8935	31.6977	33.4753	32.7051	33.338	26.4043	22.6193	30.2596	28.5964	18.1326	18.9937	9.46899	19.6625	19.8964	13.155	14.1839	17.493			1.5651	1.14962	1.91357	1.63291	2.10491	1.74821	1.33154	1.32725	2.51125	2.94588	4.14518	2.06113	2.5005	2.22755
	40	21.0013	18.8396	21.0706	22.6726	6.89676	5.82454	9.72476	8.15998	28.6333	26.8662	31.6888	30.0575	19.2469	20.3128	21.1917	24.8462	33.6191	35.0452	33.7253	34.5476	27.1759	23.1517	31.7966	29.8847	17.9436	18.884	9.31488	20.4068	20.1185	13.4008	14.5896	17.8797			1.55432	1.10196	1.88566	1.60127	2.09649	1.73814	1.32072	1.32026	2.69154	3.10195	4.34521	2.05801	2.54463	2.25028
	44	21.1824	19.314	21.0809	22.4548	7.13094	5.99886	9.87354	8.26425	29.1122	27.2125	31.8666	29.989	19.354	20.567	21.0471	24.8286	34.6999	36.0695	34.9098	35.6728	27.9086	23.3778	33.564	31.4864	17.9335	19.1582	9.52927	20.1302	20.5306	13.6239	14.6615	18.1223			1.56681	1.08875	1.89531	1.61311	2.07893	1.73389	1.30945	1.3142	2.77962	3.14692	4.39663	2.15424	2.57728	2.25312
	48	21.5088	19.3222	21.0167	22.9124	7.18771	6.17475	9.95915	8.35773	29.2307	27.3891	32.1817	30.4248	19.3347	20.6627	21.3712	25.0215	35.4105	36.9379	36.0065	36.7064	28.5766	23.6644	35.0015	33.199	18.2831	19.3001	9.58054	20.5289	20.6701	13.8488	15.0114	18.448			1.54931	1.09535	1.9199	1.60387	2.07136	1.72129	1.31558	1.31426	2.78231	3.19899	4.51048	2.17361	2.6172	2.25994
	52	21.4246	19.2854	21.0523	22.9152	7.34567	6.25952	10.1042	8.45822	29.3675	27.3093	32.9659	30.2745	19.3116	20.7276	21.5476	25.3067	36.0387	38.2204	36.8877	37.8946	29.4725	24.2006	35.8397	34.5571	18.5144	19.6497	9.61304	20.5139	21.022	14.076	15.2778	18.7865			1.56268	1.09424	1.96336	1.59576	#REF!	1.71628	1.31445	1.31635	2.79629	3.25117	4.60525	2.2456	2.66294	2.28338
	56	21.6501	19.519	21.4171	22.9723	7.46162	6.34673	10.2768	8.66581	29.5007	27.7319	33.2115	30.6811	19.5021	20.7565	21.3358	25.0641	36.888	39.1835	37.9007	38.9455	29.6949	24.1333	36.4118	35.9372	18.5248	19.7484	9.48791	20.7315	21.3812	14.2909	15.5807	18.986			1.55342	1.09787	1.94429	1.61317	2.05464	1.70923	1.30026	1.29917	2.86059	3.31643	4.79411	2.28365	2.66188	2.26678
	60	21.825	19.8018	21.3914	23.1743	7.54305	6.4249	10.3882	8.75927	29.286	27.2141	33.4015	30.3841	19.3218	20.5535	21.6401	25.2926	37.9393	40.238	38.4833	39.6391	30.5309	24.5819	37.055	36.7923	18.4378	19.8361	9.64554	20.9178	21.7479	14.5804	15.8801	19.387			1.52976	1.06199	1.95776	1.58362	2.03287	1.6912	1.30458	1.3002	2.95599	3.39062	4.78826	2.30362	2.70206	2.28061
Ouabain		Mock 1	Mock 2	Mock 3	Mock 4	Mock 5	Mock 6	Mock 7	Mock 8	PLY 1	PLY 2	PLY 3	PLY 4	PLY 5	PLY 6	PLY 7	PLY 8	Ouabain / PLY 1	Ouabain / PLY 2	Ouabain / PLY 3	Ouabain / PLY 4	Ouabain / PLY 5	Ouabain / PLY 6	Ouabain / PLY 7	Ouabain / PLY 8	Ouabain 1	Ouabain 2	Ouabain 3	Ouabain 4	Ouabain 5	Ouabain 6	Ouabain 7	Ouabain 8		Ouabain normalized	PLY 1	PLY 2	PLY 3	PLY 4	PLY 5	PLY 6	PLY 7	PLY 8	Ouabain / PLY 1	Ouabain / PLY 2	Ouabain / PLY 3	Ouabain / PLY 4	Ouabain / PLY 5	Ouabain / PLY 6
	0	11.6476	1.75934	9.67606	7.14767	9.3905	11.2664	16.3641	13.2028	18.0602	11.8649	6.80481	10.6561	8.3611	11.8689	25.2156	14.3709	12.229	13.3694	6.23535	7.63306	14.7158	9.6468	7.3533	8.5156	12.0979	4.83154	8.99155	11.6753	7.7264	3.3061	6.6577	19.6744			1	1	1	1	1	1	1	1	1	1	1	1	1	1
	4	11.5211	1.52115	9.08035	6.82358	10.3572	11.6324	18.3623	14.9095	19.5979	12.9787	8.28812	12.7919	17.8605	21.4217	53.168	43.7664	14.0129	15.8661	8.06412	9.76913	44.9217	36.6939	30.5931	31.2395	11.8439	5.38101	9.06036	11.8298	8.3508	3.77557	7.4693	20.883			1.09706	1.26515	1.29788	1.25744	1.93676	1.74808	1.87908	2.69688	1.17046	1.06556	1.28347	1.26312	2.82437	3.33077
	8	11.4496	1.9838	9.26575	6.69281	10.5911	11.8145	18.6657	15.221	20.995	13.9366	9.26804	13.3234	22.7659	27.4775	63.6027	54.0475	15.2918	15.6052	8.58109	10.495	53.6887	42.6239	38.0353	38.9507	11.7125	5.34241	8.72589	11.7908	8.36707	3.933	7.68953	21.0756			1.18262	1.0417	1.4223	1.33527	2.41418	2.20767	2.21134	3.26223	1.2916	1.05561	1.4181	1.36147	3.36902	3.71417
	12	11.6083	1.8605	9.1658	6.93085	10.9411	12.0717	19.4258	15.8783	21.5202	15.6996	9.71497	14.2407	25.6904	30.2266	67.0284	57.0481	16.8218	17.5081	9.17725	11.0132	59.0292	46.2046	41.8967	42.6867	11.4775	5.07599	8.80539	11.3409	8.53203	4.02403	7.91473	21.357			1.19563	1.25125	1.50714	1.3782	2.63716	2.37681	2.23925	3.3008	1.44992	1.24649	1.50293	1.48536	3.63252	3.93511
	16	11.366	1.40045	8.59589	6.67541	11.439	12.6736	19.8461	16.3908	22.2891	16.3934	10.1282	14.5679	27.7458	32.5185	68.7151	58.3156	17.4046	17.849	9.8558	12.0944	62.6582	48.9753	43.9558	44.6912	11.4597	5.02167	8.92044	11.4243	8.91083	4.3834	8.50727	21.6729			1.26475	1.73575	1.67542	1.4638	2.72417	2.4356	2.24699	3.26864	1.5025	1.28451	1.59323	1.61929	3.69193	3.82912
	20	11.7575	1.7308	8.94363	6.91223	11.5742	12.8361	20.5091	17.0157	22.6985	16.6255	10.4472	14.1775	29.3302	34.1223	70.9118	59.874	17.3053	18.1772	10.1955	13.0023	64.5005	51.0951	45.6497	46.2139	11.975	5.10376	9.55856	11.9693	9.22183	4.60167	8.9434	22.0715			1.24509	1.42434	1.661	1.37578	2.84609	2.52337	2.24386	3.23274	1.42964	1.28709	1.53811	1.66158	3.67231	3.80537
	24	11.2228	1.72485	9.07364	6.69067	12.0237	13.2431	21.1715	17.6473	23.3118	17.9864	11.2602	14.8024	31.3051	36.0135	71.1874	60.0653	18.6252	20.0176	11.1997	13.1294	65.6875	52.4384	46.4551	46.9677	12.0796	5.14358	9.45312	12.1172	9.88417	5.26753	9.45803	22.7178			1.33964	1.54625	1.76461	1.48398	2.92416	2.58137	2.1821	3.127	1.52534	1.40643	1.70845	1.65734	3.48928	3.41173
	28	11.2555	1.72272	9.0712	6.89606	12.6103	13.8087	21.8061	18.3393	23.3008	17.375	10.9477	14.6806	32.6234	37.4861	72.7247	61.7102	18.4325	19.0021	10.9677	13.2047	65.7669	53.0466	47.4419	47.8224	12.7171	4.87717	9.47296	12.168	10.2256	5.5851	10.0528	23.3703			1.33513	1.49553	1.7161	1.42794	2.90555	2.57687	2.16435	3.09141	1.43388	1.40801	1.66957	1.65988	3.37684	3.25506
	32	11.5692	1.39938	9.54926	7.07138	12.9662	14.1696	22.7657	19.1402	23.8319	18.8614	11.6501	15.0323	34.613	38.8501	73.4451	62.3265	19.4955	20.6931	12.0044	13.4634	67.1104	54.428	48.7347	48.8603	12.3795	5.29526	9.90234	12.6862	10.7521	6.13307	10.6043	23.9564			1.32853	1.99859	1.73477	1.4259	2.99814	2.60261	2.09366	2.99163	1.55795	1.41224	1.74814	1.62328	3.2771	3.04143
	36	11.613	1.94305	9.12567	6.84845	13.4643	14.7751	23.5364	19.8882	24.0411	18.0261	11.2938	14.5744	36.2453	41.1581	73.4066	62.1919	19.7826	20.656	11.6107	14.1611	67.9899	55.2103	49.0789	49.4625	12.6416	5.37979	9.50851	12.9761	11.3466	6.66103	11.1549	24.6865			1.33514	1.37563	1.75978	1.42746	3.02339	2.64424	2.02403	2.8729	1.54811	1.38756	1.76084	1.66925	3.1461	2.84061
	40	11.6003	1.56204	9.61304	7.13303	14.1758	15.4532	24.2632	20.5531	23.6748	18.504	11.205	15.1292	36.9837	42.2738	74.8053	63.6479	19.474	20.4431	12.1489	13.9397	67.8624	55.3315	49.6522	50.0737	11.8594	5.05234	9.69681	12.3488	11.7065	7.14587	11.5761	25.1495			1.31623	1.75654	1.65742	1.42268	2.93013	2.59673	2.00081	2.84504	1.62447	1.46227	1.80668	1.72662	3.04366	2.65369
	44	11.9183	1.98395	9.4101	7.01141	14.5936	15.9428	25.0921	21.2758	24.2017	18.2603	11.7956	14.7511	38.2504	43.7702	74.2979	63.3573	20.6552	20.8565	11.9614	14.2473	68.5978	56.0126	49.038	49.4953	12.9173	5.30899	9.93912	11.7732	12.1383	7.534	12.043	25.7999			1.30962	1.36478	1.78242	1.41119	2.94374	2.60608	1.92159	2.73586	1.58189	1.41972	1.73543	1.85099	2.96719	2.54796
	48	11.4604	1.58752	9.40979	7.00333	15.07	16.4041	25.9944	22.0841	23.7942	19.1026	11.096	14.5	39.0658	44.3228	75.3598	64.5788	19.9348	20.2348	11.9897	14.3942	67.9303	55.6285	49.8473	50.2702	12.0071	5.43533	9.47006	12.1153	12.7815	8.12387	12.7702	26.5803			1.33902	1.78426	1.67676	1.38876	2.91145	2.56478	1.88141	2.68653	1.64245	1.34538	1.82571	1.81728	2.79046	2.34675
	52	10.9392	2.8212	9.39713	7.01019	15.49	16.7433	26.5393	22.6007	24.039	18.2501	11.6213	14.9841	40.2253	45.7965	74.5568	63.7307	20.6844	21.2834	12.6921	14.3495	68.5205	56.3435	49.3568	49.9498	12.7225	5.69519	9.78714	12.3663	13.1517	8.68617	13.2954	27.2209			1.41726	0.959216	1.75849	1.43373	2.91657	2.59636	1.82314	2.59065	1.60839	1.35053	1.87004	1.77486	2.73547	2.22305
	56	11.188	1.91635	9.45404	7.3024	16.0139	17.4302	27.4488	23.4028	23.8643	18.0844	11.0681	14.4022	40.4266	46.0907	75.0414	64.2289	20.109	20.5179	12.0468	14.7693	68.2933	56.1832	50.1331	50.5835	12.3392	5.65689	9.90326	12.8894	13.693	9.1591	14.1256	28.1017			1.37566	1.39931	1.66471	1.3229	2.83527	2.51008	1.77419	2.52141	1.61222	1.31077	1.75415	1.75265	2.61863	2.10226
PP2		Mock 1	Mock 2	Mock 3	Mock 4	Mock 5	Mock 6	Mock 7	Mock 8	PLY 1	PLY 2	PLY 3	PLY 4	PLY 5	PLY 6	PP2 / PLY 1	PP2 / PLY 2	PP2 / PLY 3	PP2 / PLY 4	PP2 / PLY 5	PP2 / PLY 6	PP2 1	PP2 2	PP2 3	PP2 4	Wortmannin / PLY 1	Wortmannin / PLY 2	Wortmannin / PLY 3	Wortmannin / PLY 4	Wortmannin / PLY 5	Wortmannin / PLY 6	Wortmannin 1	Wortmannin 2	Wortmannin 3	Wortmannin 4		PP2	PLY 1	PLY 2	PLY 3	PLY 4	PLY 5	PLY 6	PP2 / PLY 1	PP2 / PLY 2	PP2 / PLY 3	PP2 / PLY 4	PP2 / PLY 5	PP2 / PLY 6
Wortmannin	0	17.665	16.79	23.322	18.104	18.823	25.71	10.796	11.72	18.891	20.2575	23.297	23.813	12.4368	13.6915	17.563	18.211	25.824	23.325	19.527	16.761	18.03	20.621	21.241	19.618	19.923	22.578	26.996	25.186	19.218	17.111	20.657	17.924	22.996	19.464		Wortmannin	1	1	1	1	1	1	1	1	1	1	1	1
	4	18.3385	17.5038	23.1859	18.2507	14.2587	21.3014	7.78946	8.8417	25.7503	25.0287	25.4501	26.6004	9.81026	12.0288	21.3037	22.901	27.665	24.2212	16.7171	13.4082	18.121	20.928	16.0127	15.5249	24.0405	28.717	24.0823	26.6332	13.5591	12.9479	20.8856	19.0886	22.6491	18.0087		normalized	1.33614	1.21038	1.07198	1.09551	1.01617	1.14747	1.20101	1.24512	1.06071	1.02817	1.10806	1.03541
	8	17.7248	17.2688	22.9578	17.8868	14.2322	21.488	7.66922	8.72726	28.8531	27.2066	27.6686	29.706	12.3026	13.8428	24.796	25.9918	30.2013	26.9258	17.4123	14.0324	17.4957	20.3517	16.0316	15.1021	25.8476	31.5221	26.3437	29.0391	14.0855	13.7936	20.8334	18.7157	23.0519	18.3113			1.52622	1.34152	1.19036	1.24819	1.29786	1.32712	1.44263	1.45839	1.19501	1.17955	1.16978	1.0983
	12	17.6533	16.7406	22.8796	17.3071	14.1664	21.4526	7.53433	8.4523	30.7666	28.0111	27.8975	30.5143	13.5844	15.2381	26.4801	28.1834	31.4708	27.83	18.2744	15.3296	18.0618	20.1839	15.3124	15.2239	26.8727	32.5076	26.9174	29.3887	14.9583	14.453	20.8543	18.6758	22.9004	18.7048			1.65638	1.40619	1.22141	1.30509	1.46711	1.48084	1.52251	1.56279	1.23062	1.20485	1.25039	1.22199
	16	17.5519	16.9556	22.8024	17.5354	14.4298	21.3856	7.42752	8.22021	31.5954	28.1683	28.3463	30.4876	13.8393	15.9106	27.5316	29.0576	31.8492	28.4793	18.5954	15.6105	17.7049	19.9635	15.9759	15.3725	26.8057	32.5269	27.3497	29.4505	15.5923	15.4054	20.7022	18.4226	23.1418	18.6276			1.69416	1.40822	1.23567	1.29839	1.49782	1.55505	1.60771	1.63645	1.26489	1.25223	1.24019	1.21293
	20	17.8374	17.3318	22.6816	17.6842	13.7128	20.4327	7.30362	8.42407	32.8571	28.7242	28.7674	30.785	14.8093	17.0161	29.303	31.0924	32.6384	28.7752	19.3707	16.3435	17.8842	20.1727	15.506	15.1021	28.0165	33.5115	27.8233	29.4722	16.4636	15.9216	20.6819	18.6618	22.84	18.3356			1.74354	1.42128	1.24198	1.29755	1.64442	1.70304	1.69371	1.73319	1.28301	1.25234	1.32283	1.30029
	24	17.7859	17.4094	22.5549	17.7512	14.623	21.5991	7.62863	8.82233	33.0033	29.1542	29.2998	30.947	15.5738	17.5156	29.8715	31.3622	33.4549	29.323	20.3044	17.0493	18.037	19.8228	16.0547	15.2133	27.6833	33.5033	28.1523	30.1442	16.9147	16.4607	20.4675	18.3342	23.6089	18.5046			1.7515	1.44244	1.26458	1.30506	1.64294	1.66282	1.73404	1.7558	1.3208	1.2817	1.35807	1.32853
	28	17.8803	17.5113	21.4525	16.6127	14.2534	21.1676	7.75085	8.50586	33.6496	28.037	29.4832	31.1922	16.0364	18.4084	31.0094	31.1784	33.6557	29.5166	20.4755	17.7376	16.9647	18.6067	16.0149	15.703	26.2233	32.0108	28.8167	30.0409	17.2977	17.0041	19.5972	17.5061	23.7015	18.6562			1.83111	1.42226	1.3057	1.34888	1.72198	1.77789	1.91577	1.85767	1.41411	1.37307	1.34917	1.36164
	32	18.2234	17.7689	23.3641	18.2599	15.1737	21.5605	7.86652	8.81241	34.3884	30.431	29.9348	31.5488	16.3244	18.6155	32.319	33.4219	34.2374	29.8512	20.731	17.6784	18.2246	20.3026	16.0326	15.7773	28.5425	34.5108	30.0427	29.9629	17.6654	17.4318	21.167	18.9749	23.6777	18.9566			1.77652	1.46565	1.25856	1.29564	1.69725	1.73908	1.84446	1.83953	1.32888	1.28278	1.36196	1.35307
	36	18.8106	18.1425	23.4778	18.2132	14.6428	21.6258	7.82623	8.69247	35.1469	31.1101	30.1256	31.2516	17.2417	18.6489	33.7466	34.7963	34.0732	29.7113	21.2926	18.3237	18.6517	20.7028	16.4088	15.5365	28.8921	34.4667	28.9748	29.9608	17.8621	18.0025	21.4241	19.1605	23.7309	19.1696			1.79015	1.47737	1.24989	1.26647	1.81523	1.76448	1.88522	1.87469	1.29455	1.24977	1.39399	1.39759
	40	19.1068	18.3932	23.5738	18.2474	15.0207	21.4429	8.11447	8.45642	35.6193	31.2863	30.3487	31.2174	16.8776	18.9175	34.2068	35.4289	34.7063	29.9506	21.0146	18.2866	18.3809	21.1647	16.9476	15.574	28.6379	34.7452	28.5011	30.0623	17.9904	18.036	21.62	19.3036	24.2732	19.3338			1.79833	1.47253	1.24742	1.2539	1.76681	1.77849	1.90403	1.90189	1.31385	1.25529	1.35221	1.37085
	44	19.0305	18.4567	23.797	18.5283	15.2286	21.8336	8.16391	8.62076	36.1816	31.5381	30.1418	31.2218	17.7338	19.1784	35.1413	36.1078	34.596	29.8917	21.8289	18.7727	19.1397	21.129	16.8138	16.1871	29.0123	34.7034	28.5381	30.0958	18.4348	18.4917	21.8487	19.4899	24.1759	19.9176			1.81561	1.47556	1.23173	1.24695	1.8336	1.77737	1.91821	1.90084	1.28434	1.22859	1.38293	1.38558
	48	18.896	18.5411	24.1269	18.7822	15.1944	21.8472	8.04108	8.85529	36.2799	31.7275	30.498	31.0007	17.5645	19.3594	35.8484	36.9757	34.5146	29.7136	21.326	18.7234	19.8976	21.3051	16.7999	16.0467	28.5425	34.3129	28.3958	29.7084	18.282	18.4055	21.8405	19.4618	24.2184	20.0963			1.80963	1.47548	1.23954	1.23058	1.81278	1.78913	1.91049	1.90045	1.25099	1.19236	1.35763	1.38865
	52	18.9871	18.6086	24.3764	19.0469	15.4256	21.8651	8.09708	8.50449	36.5584	31.7608	30.1833	31.1214	17.9438	19.2075	36.7308	37.29	34.1425	29.3787	21.8797	19.4553	18.9448	21.4767	16.8718	16.3086	28.0405	34.4148	28.1162	29.8114	18.5785	18.417	22.2139	19.6921	24.348	20.2765			1.80897	1.46513	1.21665	1.22543	1.863	1.78216	1.99917	1.95739	1.26383	1.20401	1.37854	1.42807
	56	19.1541	18.839	24.3426	18.8983	14.4098	20.9183	8.16879	8.49747	36.9391	32.0207	30.1006	30.9406	17.2281	19.373	37.554	38.2362	34.0915	29.4087	21.3832	18.6269	19.2911	21.712	16.7555	15.8952	28.8377	34.5073	28.2838	30.1082	18.299	18.8899	22.2501	20.1297	24.6051	20.3201			1.82261	1.47263	1.21025	1.21446	1.83662	1.84624	2.0145	1.97811	1.24375	1.18786	1.36962	1.38996
[truncated: 6 more columns]

## Sheet: Figure 7
a	Min	Swelling	Swelling	Swelling	Swelling	Swelling	Exocytosis	Exocytosis	Exocytosis	MVs	MVs	MVs	MVs	FM4-64 (Endocytosis)	FM4-64 (Endocytosis)	FM4-64 (Endocytosis)	FM4-64 (Endocytosis)	FM4-64 (Endocytosis)	FM4-64 (Endocytosis)
	0	1	1	1	1	1	1	1	1	0	1	1	1	1	1	1	1	1	1
	0.5						0.88033	1.00631	0.96998	0	1	1	3
	1	0.983199	0.841693	0.971865	1.00205	1	0.852935	1.00784	1.09966	0	4	5	1	1.0335	1.32443	1.0811	1.18454	1.01257	0.936115
	1.5	0.983199	0.905172	0.971865	1.25017	1.2151	0.841401	0.954733	0.948573	0	19	19	5	1.79822	1.3281	1.08674	1.13846	1.78406	1.45185
	2	0.983199	0.905172	0.985064	1.40934	1.22451	0.837281	1.01132	0.870325	1	21	18	6	1.97965	1.30747	1.06191	1.14782	1.94513	1.79666
	2.5	1.00021	0.889498	1.02744	1.43149	1.05818	0.833574	0.875299	0.918061	4	25	22	6	2.26207	1.35305	1.03991	1.13919	1.87464	1.82412
	3	1.00021	0.889498	0.84439	1.2045	1.16632	0.856231	0.913819	0.830709	5	27	28	9	2.23975	1.46255	1.09762	1.22897	1.90462	1.87953
	3.5	0.991496	0.954545	1.05766	1.32958	1.14634	0.927291	0.910773	0.857776	4	31	32	9	2.44407	1.4633	1.1329	1.24944	2.14517	2.19457
	4	1.15951	0.825235	1.16811	1.32958	1.20482	0.925026	0.934929	0.780758	6	32	30	9	2.18161	1.54434	1.13674	1.26593	2.01095	2.22713
	4.5	1.11782	0.904781	1.10073	1.37492	1.19512	1.02657	1.00043	0.780758	16	20	19	6	2.2599	1.59659	1.14379	1.31411	2.01888	2.49519
	5	1.22672	1.19201	1.22404	1.2955	1.25389	0.87827	0.986507	0.899852	18	34	31	12	2.2273	1.58122	1.16412	1.34382	2.2165	2.22805
	5.5	1.22672	1	1.18583	1.35242	1.2151	0.811946	0.850707	0.768209	19	25	26	7	2.10431	1.57449	1.2247	1.3777	1.97041	2.2604
	6	1.41174	1.2065	1.29455	1.47682	1.2151	0.734089	0.79173	0.720226	14	36	36	14	2.4223	1.5247	1.17182	1.33878	1.97744	2.28938
	6.5	1.43684	1.0482	1.29455	1.3756	1.2151	0.667559	0.710337	0.720226	15	34	24	23	2.13693	1.56962	1.18863	1.35811	1.54512	2.14082
	7	1.47044	1.0482	1.12643	1.19291	1.25389	0.621833	0.69445	0.749016	13	27	23	26	2.05451	1.64849	1.21492	1.40302	1.41718	2.07796
	7.5	1.57996	1.38401	1.31226	1.38616	1.2442	0.633162	0.564091	0.531496	11	28	23	22	1.98723	1.68317	1.20003	1.33659	1.48015	2.19505
	8	1.65547	1.31975	1.37999	1.40866	1.2442	0.617714	0.534929	0.531496	11	33	27	31	1.93454	1.6499	1.30043	1.41014	1.54365	2.26684
	8.5	1.57167	1.22257	1.37999	1.23926	1.22451	0.568898	0.500544		11	28	32	25	1.72783	1.67816	1.32979	1.4344	1.28174	2.17151
	9	1.57167	1.22257	1.33935	1.30641	1.18542	0.499073	0.434168		8	29	30	31	1.98011	1.60225	1.28025	1.43825	1.22193	2.16115
	Min	DiBac	DiBac	DiBac	DiBac	DiBac	DiBac	DiBac	DiBac	DiBac	DiBac	DiBac	DiBac	DiBac	DiBac	DiBac
	0	1	1	1	1	1	1	1	1	1	1	1	1	1	1	1
	2	1.33007	1.33135	1.33126	1.41115	1.57237	1.34873	1.49653	1.47114	1.39852	1.48836	1.34409	1.27753	1.24609	1.29846	1.36304
	4	1.63981	1.66695	1.61248	1.75338	1.84855	1.62767	1.78205	1.65577	1.56824	1.57917	1.45399	1.4301	1.43506	1.43311	1.55478
	6	1.73532	1.74082	1.70304	1.81271	1.91469	1.7403	1.84237	1.68115	1.58634	1.69909	1.5048	1.56896	1.51546	1.44033	1.57835
	8	1.7822	1.75614	1.75249	1.84864	1.94101	1.86424	1.88113	1.69772	1.6013	1.69771	1.51874	1.59032	1.5496	1.48816	1.58667
	10	1.69611	1.75971	1.74819	1.86212	1.89067	1.8729	1.92519	1.69124	1.59052	1.67856	1.48893	1.56945	1.55609	1.50169	1.54482
	12	1.66314	1.78588	1.72992	1.84457	1.81439	1.84068	1.92779	1.66808	1.57427	1.63239	1.4642	1.55566	1.54083	1.50025	1.49159
	14	1.65025	1.81655	1.74042	1.83284	1.74223	1.82108	1.81588	1.62945	1.55649	1.55729	1.43717	1.52598	1.50288	1.47607	1.44277
	16	1.59902	1.87098	1.73131	1.85211	1.6757	1.67977	1.76248	1.56982	1.40978	1.27428	1.38841	1.27558	1.50549	1.57239	1.44893
	18	1.64142	1.73158	1.7413	1.80582	1.59372	1.71799	1.66674	1.5484	1.43253	1.4413	1.33968	1.46559	1.43857	1.41531	1.35111
	20	1.50685	1.7513	1.71585	1.85516	1.5496	1.59037	1.65287	1.47289	1.28597	1.44182	1.32616	1.44819	1.41011	1.39455	1.32803
	Sec	Fura2	Fura2	Fura2	Fura2
	0	1	1	1	1
	0.0166667	1.14613	0.724877	0.641031	0.836904
	0.0333333	1.07734	0.416867	1.04078	0.969846
	0.05	1.06833	0.730262	0.844707	0.902494
	0.0666667	1.05151	0.692563	0.603317	1.10337
	0.0833333	1.04912	0.430159	1.35812	0.900587
	0.1	1.12506	0.549444	0.998627	0.887601
	0.116667	0.947154	0.673313	0.86985	1.12494
	0.133333	0.993794	0.465796	0.997359	0.942993
	0.15	1.03054	0.544746	0.563279	0.912399
	0.166667	1.0582	0.953707	1.13617	0.900587
	0.183333	1.0631	0.626332	0.92341	0.960528
	0.2	1.03423	0.552996	0.910944	1.14725
	0.216667	0.979031	1.07185	0.886647	1.1832
	0.233333	0.92367	0.567205	0.804458	0.866764
	0.25	0.981938	1.11631	1.06275	1.34417
	0.266667	0.972466	0	0.777836	0.956273
	0.283333	1.04458	0.807723	0.840799	0.930594
	0.3	1.00846	0.752721	0.814177	0.894497
	0.316667	1.06078	0.725908	1.01468	0.775348
	0.333333	1.10651	0.460869	1.14124	0.939105
	0.35	1.02312	0.705855	1.01743	0.926045
	0.366667	0.991737	0.661052	0.813649	1.10506
	0.383333	1.23552	1.03483	0.483626	0.939105
	0.4	1.03498	0.507505	0.8221	1.15282
	0.416667	1.09576	0.72545	0.455314	1.03037
	0.433333	0.985694	0.631603	0.907247	0.868672
	0.45	1.09942	0.892403	1.10036	0.934996
	0.466667	1.159	1.04881	1.02461	0.918489
	0.483333	1.0081	0.846224	0.739066	1.06493
	0.5	0.990789	0.655093	0.902282	0.748569
	0.516667	1.05477	0.705282	0.965138	1.24241
	0.533333	1.03681	0.680417	1.14536	0.979751
	0.55	0.997387	0.317291	0.654131	1.22788
	0.566667	1.10177	0.648104	0.697338	1.20103
	0.583333	1.008	0.877163	0.925312	1.1011
	0.6	0.91005	0.971468	0.89214	0.865737
	0.616667	0.977757	0.883923	1.06296	0.800734
	0.633333	0.910769	0.934342	0.838897	0.94923
	0.65	0.947774	0.677552	0.916226	1.35158
	0.666667	1.03171	0.579924	0.986478	0.940426
	0.683333	1.18833	1.03552	1.02662	1.02392
	0.7	1.06846	0.837974	0.972533	1.12238
	0.716667	0.951106	0.959436	0.753222	1.05891
	0.733333	0.993304	0.698866	0.757976	1.14424
	0.75	1.02619	0.531454	0.856434	1.31497
	0.75	0.943234	0.670792	0.709064	1.42282
	0.766667	1.01738	0.856652	0.833721	1.24043
	0.783333	1.13901	0.692563	0.953623	1.38313
	0.8	1.01081	0.676292	1.19332	1.1372
	0.816667	0.980272	0.904205	1.21773	0.874908
	0.833333	1.01016	0.563538	0.488802	1.0675
	0.85	0.952118	0.835339	1.14293	1.23155
	0.866667	0.955417	0.728429	0.705155	0.917461
	0.883333	1.11216	0.865704	0.957532	1.24153
	0.9	0.912042	0.839922	1.00137	1.44894
	0.916667	1.17605	0.892403	0.89457	0.986427
	0.933333	0.997877	1.03816	1.01669	1.01306
	0.95	1.01793	1.05798	1.0018	1.23147
	0.966667	1.07094	0.676865	0.951511	1.12311
	0.983333	1.00065	0.689011	0.763681	1.50726
	1	1.0727	0.733127	0.855483	0.916508
	1.01667	1.09198	0.81265	1.0019	1.20213
	1.03333	0.964693	3.37802	0.617156	1.14035
	1.05	0.89385	0.817463	0.821572	1.26515
	1.06667	1.07075	0.81265	1.20199	1.1964
	1.08333	0.942712	0.895726	0.764103	1.07403
	1.1	1.06264	0.884382	0.994612	1.03903
	1.11667	1.00934	0.853443	0.863617	1.08775
	1.13333	1.11732	0.780222	0.858758	1.24996
	1.15	1.25065	0.984416	0.946123	1.35238
	1.16667	1.12291	0.976624	1.1967	1.03573
	1.18333	1.11657	1.11275	1.14388	1.08048
	1.2	1.05566	0.983385	1.26843	1.25943
	1.21667	1.04537	0.673427	1.16322	1.33778
	1.23333	1.11213	1.05007	1.13522	1.62502
	1.25	0.993174	0.750086	1.13987	1.08445
	1.26667	1.11334	0.997937	1.06096	1.28166
	1.28333	1.08306	0.941561	0.90524	1.31731
	1.3	1.10226	1.17944	0.898901	1.29655
	1.31667	1.10308	0.89733	1.04289	1.29413
	1.33333	1.02335	1.0322	1.13237	1.33536
	1.35	1.04537	0.691188	1.5112	1.54666
	1.36667	1.09815	0.678125	1.03042	1.2036
	1.38333	1.22755	0.97227	1.38475	1.37476
	1.4	1.05964	1.11711	1.34238	1.53786
	1.41667	1.03217	0.839464	1.27551	1.31511
	1.43333	1.06052	0.856537	1.11758	1.2584
	1.45	1.12323	0.973874	1.30393	1.12164
	1.46667	1.02257	1.01822	1.27646	1.43456
	1.48333	1.03926	0.859058	1.16818	1.32443
	1.5	1.18222	0.990146	1.51373	1.34035
	1.51667	1.30271	0.920362	1.11504	1.36412
	1.53333	1.12411	0.759482	1.44824	1.48489
	1.55	1.07711	0.767274	1.29653	1.28833
	1.56667	0.95496	0.88209	1.78396	1.39978
	1.58333	0.922037	1.00745	1.54564	1.44747
	1.6	1.0763	0.762232	1.66765	1.23742
	1.61667	1.12068	0.91956	1.72354	1.22839
	1.63333	1.0534	0.600321	1.44623	1.09237
	1.65	1.22576	1.0126	2.06032	1.30044
	1.66667	1.10197	1.21508	1.53803	1.55231
	1.68333	1.17876	1.22356	1.46746	1.65965
	1.7	1.22432	1.30457	1.49282	1.48819
	1.71667	1.06686	1.14862	1.65846	1.38613
	1.73333	1.10916	1.01593	1.65582	1.3912
	1.75	1.05621	1.05844	1.57574	1.32025
	1.76667	0.996669	0.602727	1.60944	1.66486
	1.78333	1.06509	0.564455	1.89478	1.5113
	1.8	1.18281	1.09064	1.67378	1.71871
	1.81667	1.1328	1.02991	1.63987	1.36618
	1.83333	1.08276	0.810932	1.76167	1.64872
	1.85	1.00666	1.16386	1.6891	1.56823
	1.86667	1.19303	1.01822	1.72354	1.63448
	1.88333	1.17719	1.2443	1.8596	1.62311
	1.9	1.24767	0.96104	1.76421	1.2496
	1.91667	1.03622	0.951874	1.8595	1.60044
	1.93333	1.13581	0.911653	1.7266	1.61658
	1.95	1.21596	0.913945	2.2565	1.34314
	1.96667	1.25522	0.951186	1.89932	2.235
	1.98333	1.17556	0.712731	2.34819	1.92032
	2	1.02319	1.12696	1.81544	1.26897
	2.01667	1.22523	0.90008	2.09804	1.35128
	2.03333	1.20051	0.910049	2.55726	1.7909
	2.05	1.04886	1.15698	1.95669	1.59237
	2.06667	1.1688	1.06096	2.3501	1.59985
	2.08333	1.09276	1.3574	1.83509	1.74688
	2.1	1.11164	1.09465	1.78058	1.67924
	2.11667	1.03939	1.23307	2.0263	1.50748
	2.13333	1.10465	0.964134	2.16744	1.9234
	2.15	1.16027	1.2105	2.0094	1.75957
	2.16667	1.10305	1.46133	2.16607	1.69384
	2.18333	1.1233	1.2223	2.06338	1.67638
	2.2	1.23915	0.730835	1.81544	1.82487
	2.21667	1.19881	1.15183	2.19945	2.06735
	2.23333	1.13904	1.10382	2.16681	1.9518
	2.25	1.37711	1.11081	2.24477	1.89714
	2.26667	1.10112	1.36187	2.04564	1.75341
	2.28333	1.15299	0.95978	1.88475	1.86992
	2.3	1.22948	1.19789	2.20685	2.14402
	2.31667	1.00438	1.15057	2.58398	1.96009
	2.33333	1.01522	1.2726	2.96207	1.98958
	2.35	1.18522	1.13212	3.0992	1.86222
	2.36667	1.26093	1.05798	2.12011	2.07461
	2.38333	1.12656	1.11241	2.96324	1.93676
	2.4	1.03475	1.31259	3.08673	2.17351
	2.41667	1.0764	1.17738	3.44982	2.16317
	2.43333	1.15782	1.37057	3.0898	1.82267
	2.45	1.2688	1.11516	2.89584	1.75393
	2.46667	1.21099	1.38662	3.46577	1.78379
	2.48333	1.17095	1.20431	3.07405	2.1474
	2.5	1.25303	1.3692	3.30752	1.68899
	2.51667	1.26064	1.46981	3.30551	1.65671
	2.53333	1.19149	1.04446	3.31798	2.27087
c	Sec	Pores 1	Pores 2	Pores 3	Pores 4	Pores 5	Pores 6	Pores 7	Pores 8	Pores 9	Pores 10	Pores 11	Top 1	Top 2	Top 3	Top 4	Top 5	Top 6
	0	1	1	1	1	1	1	1	1	1	1	1	1	1	1	1	1
	5	1.01222	0.897671	0.900035	0.9037	0.951849	1.02711	0.993488	0.861289	0.859136	0.994637	0.976897	0.938897	1.11868	0.962641	0.938756	1.04103
	10	1.3382	1.03957	1.04631	1.02193	0.624558	1.29134	1.2322	1.09098	1.07025	1.23929	1.15668	1.06328	0.8771	1.03869	1.06342	0.957509
	15	1.8098	1.05957	1.02578	1.10882	0.504771	1.29439	1.23995	1.12863	1.09688	1.33137	1.10366	1.10644	0.920166	1.1344	0.958462	0.880534
	20	1.26491	0.8736	1.09655	1.18975	0.517197	1.24119	1.25492	1.06888	1.14013	1.28214	1.1247	1.33963	0.912538	0.987032	0.871351	0.889444
	25	1.31809	1.16487	1.15472	1.31131	0.699981	1.47115	1.43583	1.24333	1.39602	1.38182	1.26495	1.27665	0.980935	1.02341	0.866191	0.852809
	30	1.09821	0.881581	1.13118	1.26378	0.614758	1.50317	1.43571	1.15244	1.31785	1.48479	1.18704	1.31425	0.898602	1.04216	0.911222	0.833761
	35	1.15316	1.00503	1.16733	1.24524	0.578732	1.46036	1.46195	1.27657	1.20077	1.33248	1.29309	1.11449	1.09097	1.01586	0.839608	0.939073
	40	1.15783	1.24872	1.11605	1.20343	0.716807	1.51229	1.55174	1.25418	1.08857	1.31577	1.20715	1.2872	1.07094	0.910296	0.875663	0.855893
	45	1.04511	1.1866	1.14685	1.40927	0.722952	1.72302	1.53689	1.10157	1.08752	1.34398	1.42028	1.08451	1.08183	0.952945	0.845764	1.03495
	50	1.12653	0.954782	1.06825	1.10372	0.796632	1.52261	1.24833	1.15435	1.09496	1.24817	1.15802	0.971453	1.01544	1.19406	0.910611	0.908446
	55	1.13928	1.48083	1.10052	1.33008	0.780489	1.61516	1.4148	1.15269	1.189	1.37215	1.20956	1.11516	1.05871	1.06736	0.742351	1.01641
	60	1.11534	1.13357	1.25055	1.395	0.941626	1.71443	1.45068	1.21975	1.19372	1.45955	1.41826	1.00547	1.06022	1.00811	0.842468	1.08374
	65	1.12863	1.20067	1.11097	1.12401	0.908825	1.56121	1.32078	1.17795	1.17131	1.37247	1.26491	1.09553	1.0929	1.00917	0.804594	0.997806
	70	1.12577	1.22561	1.11325	1.22504	0.854594	1.64159	1.29055	1.1125	1.19859	1.24912	1.16088	0.956375	1.17205	1.03006	0.897616	0.943904
	75	1.11181	1.12268	1.07243	1.28083	0.920133	1.59163	1.21334	1.00051	1.18456	1.05296	1.1903	0.999235	1.10034	0.995938	0.911432	0.993054
	80	1.20596	1.13265	1.08536	1.35867	1.033	1.56569	1.28153	1.02749	1.16915	1.18385	1.13224	1.10663	1.09143	0.955349	0.892229	0.954365
	85	1.00992	1.2769	1.07505	1.26947	1.05506	1.6284	1.43502	1.10865	1.19277	1.28585	1.08964	0.954256	1.08493	1.01942	0.878233	1.06316
	90	1.2931	0.986216	1.19853	1.44929	1.0514	1.74502	1.43342	1.15671	1.26039	1.26001	1.1357	1.10862	1.13635	1.16114	0.736141	0.857746
	95	1.30679	1.18493	1.22773	1.47228	1.15666	1.57378	1.35587	1.12044	1.24298	1.42668	1.19037	0.951246	1.06257	1.20551	0.876663	0.90401
	100	1.20295	1.16729	1.18302	1.30958	0.902463	1.35293	1.26094	1.11089	1.1614	1.39918	1.02513	1.04141	1.21154	1.05766	0.788249	0.901142
	105	1.44036	1.20882	1.16339	1.51474	1.10474	1.55865	1.44034	1.28619	1.27896	1.32063	1.15511	1.0563	1.08928	1.13076	0.91681	0.806852
	110	1.13333	1.19527	1.17779	1.53142	1.03616	1.78613	1.3581	1.11437	1.32111	1.47523	1.16028	1.05214	1.04595	1.07687	0.854454	0.970583
	115	1.18366	1.30296	1.27514	1.4504	0.972908	1.64097	1.28682	1.24612	1.0599	1.35603	1.243	0.946609	1.14046	1.0081	0.863683	1.04114
	120	1.23234	1.18191	1.19258	1.46838	1.11831	1.39041	1.45435	1.09544	1.21949	1.40041	1.25582	0.871923	1.09847	1.07844	0.92529	1.02589
	125	1.26263	1.18088	1.25206	1.46908	1.18663	1.5091	1.43316	1.19565	1.16445	1.49206	1.16161	0.95678	1.14121	1.16526	0.79652	0.940227
	130	1.24465	1.21445	1.15623	1.38767	1.00806	1.48725	1.44997	1.12054	1.06897	1.3618	1.19053	1.06888	1.22654	0.981895	0.659216	1.06347
	135	1.35177	1.05524	1.04526	1.27831	0.924055	1.42021	1.35047	1.17105	0.903536	1.26069	1.20648	1.07697	1.12073	1.06265	0.894053	0.845602
	140	1.16583	1.41561	1.21145	1.42051	1.09386	1.5975	1.55242	1.26464	1.03066	1.48616	1.40396	1.05233	1.03729	0.954953	0.931821	1.02361
	145	1.18226	1.38806	1.24092	1.49921	1.10109	1.59337	1.53704	1.25409	1.10244	1.56363	1.35173	1.00536	1.0002	1.11535	0.820651	1.05844
	150	1.36474	1.52858	1.35329	1.69228	1.05308	1.84229	1.70459	1.43441	1.32167	1.71688	1.48398	0.918531	1.12835	1.11633	0.825716	1.01107
	155	1.44199	1.37301	1.24205	1.59583	1.03466	1.87567	1.80682	1.23942	1.24331	1.61872	1.57779	0.978749	1.1498	1.07994	0.767589	1.02392
	160	1.3012	1.69772	1.06965	1.34584	0.962176	1.53444	1.29897	1.06993	1.1081	1.19123	1.18719	1.00595	1.16005	1.00565	0.717155	1.11119
	165	1.12366	1.69282	1.08677	1.3899	1.00839	1.48995	1.37667	1.10051	1.12817	1.33443	1.18087	0.884155	1.24164	1.17991	0.62391	1.07038
	170	1.14626	1.35997	1.14263	1.54949	0.874519	1.38484	1.48314	1.06181	1.08762	1.33856	1.26572	1.02565	1.03722	0.925329	0.901355	1.11044
	175	1.14223	1.21929	1.10811	1.29816	0.843794	1.25824	1.42077	1.12731	1.17896	1.35195	1.42936	1.00255	1.04574	1.02052	0.884768	1.04642
	180	0.985637	1.12871	1.10467	1.36665	0.871807	1.39485	1.55031	1.0186	1.21159	1.32429	1.18239	1.06486	1.14017	1.00141	0.807098	0.986458
	185	1.23052	1.28623	1.0902	1.29618	0.899853	1.43136	1.52573	1.06661	1.16547	1.34354	1.15752	1.13971	1.12127	0.872392	0.839366	1.02726
	190	1.1178	1.30334	1.11498	1.54711	0.954386	1.51442	1.55659	1.1281	0.914017	1.30295	1.30055	0.89679	1.15084	1.13822	0.874288	0.939863
	195	1.35582	1.27529	1.13147	1.31531	1.01577	1.49988	1.55872	1.16321	0.924527	1.29355	1.31044	0.962417	1.12826	1.05502	0.868211	0.98609
	200	1.20634	1.10616	1.10972	1.42788	1.07525	1.42178	1.57812	1.06576	1.01046	1.29601	1.39382	0.992696	1.13553	0.949659	0.86091	1.0612
	205	1.21017	1.08083	1.04603	1.47768	0.88381	1.44228	1.49142	1.07198	0.981665	1.35802	1.31141	0.980163	1.0716	0.961342	0.889563	1.09733
	210	1.05148	1.07814	1.17621	1.4248	1.0083	1.2115	1.52863	1.12683	1.0988	1.31641	1.23757	1.08345	1.02939	1.06308	0.813355	1.01072
	215	1.05858	1.13673	1.11357	1.49857	1.26622	1.09832	1.48977	1.16003	1.10068	1.29514	1.23476	1.0303	1.01954	1.08869	0.85683	1.00463
	220	1.08081	1.07498	1.09877	1.34498	1.08119	1.16458	1.55747	1.10131	1.14272	1.44866	1.20928	1.06168	1.12118	1.00844	0.761309	1.04739
	225	1.12151	1.23991	1.07097	1.4639	1.1026	1.21183	1.52165	1.0373	1.00319	1.35267	1.14902	0.941714	1.13585	1.06398	0.899419	0.959038
	230	0.903761	0.97165	0.971045	1.44734	1.01331	1.23619	1.36	0.986292	0.941383	1.24776	1.13755	0.900489	1.09103	1.13459	0.802536	1.07136
	235	0.806063	0.916679	0.969316	1.33532	0.957355	1.368	1.28618	0.840643	0.900336	0.994359	0.956641	1.11071	1.05171	0.974825	0.821741	1.04101
	240	1.04347	0.975708	1.17268	1.30873	1.2062	1.65947	1.44653	0.987144	1.01374	1.25802	1.11945	0.937314	1.0427	1.1201	0.845012	1.05488
	245	0.991387	0.955822	1.02137	1.52869	1.18836	1.61368	1.41941	1.05008	0.92925	1.35024	1.13238	1.16088	0.97225	1.02827	0.78733	1.05126
	250	1.17154	1.22424	0.9705	1.32841	1.23086	1.6006	1.38479	1.09158	0.936032	1.32183	1.18574	0.959362	1.11318	0.950396	0.847473	1.12959
	255	1.20985	1.30517	1.14322	1.42266	1.06676	1.60424	1.41933	1.0282	1.03523	1.46105	1.11996	1.01686	1.03432	1.09212	0.973856	0.882841
	260	0.973253	1.15435	1.13716	1.40615	0.995579	1.53355	1.44457	1.02817	0.935593	1.31538	1.04481	1.14422	0.989206	1.02161	0.879989	0.964977
	265	1.04896	0.900584	1.12843	1.68665	1.27441	1.64446	1.57415	1.08015	0.982407	1.41619	1.08845	0.996751	0.986989	1.17699	0.79803	1.04124
	270	1.23489	1.02567	1.10326	1.61579	1.19892	1.59481	1.6205	1.14474	1.02035	1.37424	1.24554	1.07129	1.00045	1.09495	0.832638	1.00067
	275	1.01806	0.904056	1.13114	1.35973	0.853901	1.61266	1.45361	1.17734	1.05039	1.22637	1.13482	1.07626	1.07035	0.968961	0.888167	0.996266
	280	1.10688	1.07812	1.08227	1.57997	0.878508	1.51039	1.52051	1.08764	1.0195	1.42303	1.12045	1.03068	1.03672	1.05028	0.905308	0.977011
	285	1.05134	0.956975	1.04618	1.37249	0.971439	1.52025	1.31792	1.05169	1.03062	1.25084	1.14851	0.992166	1.10421	1.08478	0.78256	1.03628
	290	1.00231	0.992887	1.07274	1.27887	0.986929	1.55902	1.42897	1.08225	1.07483	1.35705	1.04989	0.995067	1.03999	1.15705	0.774929	1.03296
	295	1.19308	1.00332	1.18657	1.24278	0.993486	1.63977	1.49561	1.12411	0.885313	1.31248	1.18546	0.958831	0.969228	1.19342	0.848265	1.03025
	300	1.27641	1.20799	1.1534	1.52339	1.07333	1.69099	1.3901	1.1678	1.12917	1.43337	1.13359	1.03361	0.96662	1.22542	0.815593	0.958756
	305	1.16512	0.998841	1.06746	1.319	1.03393	1.65572	1.33731	1.06506	1.12714	1.26423	1.13447	1.04204	1.00207	1.14115	0.828378	0.986363
	310	1.16413	1.06436	1.08624	1.38381	0.617979	1.27418	1.37709	0.99691	1.12119	1.17317	1.11404	0.99058	1.03307	1.07854	0.849366	1.04845
	315	1.07759	0.910013	0.944244	1.19244	0.817714	1.24518	1.16997	1.03867	1.05537	1.21801	1.09756	0.99252	1.06053	1.09276	0.903226	0.950958
	320	1.11031	0.945749	1.05814	1.50856	0.724154	1.25109	1.23734	1.01557	1.0191	1.26815	1.15052	1.00144	1.01358	0.926512	1.03024	1.02823
	325	1.21991	0.914076	1.02266	1.41885	0.64351	1.2597	1.25599	1.00366	1.17722	1.14797	1.19676	0.985341	0.88205	1.07535	0.998064	1.05919
	330	1.09399	1.18464	1.04223	1.44527	0.684046	1.19088	1.4725	1.07919	1.07302	1.24631	1.31195	1.00587	0.961408	0.889012	1.04762	1.09609
	335	0.921871	0.917922	1.0719	1.37843	0.573262	1.23589	1.36708	0.998861	0.981419	1.1715	1.07505	0.914578	0.935564	1.07001	0.913121	1.16673
	340	1.09489	1.34793	1.08375	1.61987	0.605946	1.18513	1.39755	1.04447	1.09329	1.31696	1.10211	0.971248	0.957113	1.01726	1.12173	0.932659
	345	1.10649	1.11331	1.00645	1.27034	0.510026	1.07969	1.26582	0.995072	1.06434	1.18212	1.04469	0.925133	0.951887	1.04475	1.03297	1.04525
	350	1.18014	0.982624	1.19172	1.66468	0.636477	1.2966	1.44942	1.16238	1.18817	1.46789	1.18114	0.968581	0.982194	1.07165	0.997024	0.980553
	355	1.07457	1.08023	1.06682	1.41081	0.600642	1.16181	1.29317	1.04313	1.06069	1.25604	1.07526	0.940802	0.866306	1.16087	0.967144	1.06488
	360	0.93437	1.16728	1.0563	1.43414	0.628761	1.18217	1.30217	1.06666	1.00505	1.16639	1.13086	1.03478	1.02146	1.01007	0.941294	0.9924
	365	0.960167	0.932045	0.985043	1.30481	0.816695	1.19656	1.34307	1.01022	1.01451	1.31893	1.09936	0.987682	0.894302	1.14474	0.913455	1.05982
	370	1.00534	1.20676	1.015	1.46107	0.734015	1.1901	1.36463	1.05599	1.0666	1.25626	1.16917	0.952051	0.958268	1.11224	0.965773	1.01167
	375	1.03432	0.894712	1.01835	1.40894	0.596156	1.16717	1.39461	1.0214	1.04418	1.36284	1.10984	0.998144	0.960736	1.05797	0.979754	1.0034
	380	1.09355	0.955912	0.989541	1.32049	0.653208	1.13404	1.35186	1.06419	1.14366	1.24881	1.03444	1.02277	1.01364	1.06824	0.904621	0.990721
	385	1.66483	1.23357	1.04168	1.45504	0.650848	1.17711	1.42388	1.00016	1.22029	1.36671	1.00908	1.04504	0.97886	1.03464	0.939163	1.0023
	390	1.11698	1.0007	1.10297	1.30146	0.687155	1.20473	1.34664	1.12088	1.07433	1.2947	1.07168	0.967198	0.982119	1.13758	0.951185	0.961919
	395	1.02015	0.870238	1.05608	1.36953	0.695875	1.13903	1.25633	1.02527	0.987914	1.22393	1.05791	0.979146	1.01099	1.04625	0.918741	1.04487
	400	1.22103	1.0136	1.09154	1.27261	0.701323	1.19823	1.28796	1.04657	1.11661	1.11025	1.02981	0.868667	1.04493	1.10527	1.02878	0.952357
	405	1.20222	1.14783	1.06647	1.3449	0.682108	1.16836	1.303	0.967784	1.00295	1.24309	1.01493	0.943089	0.999821	1.07812	0.888642	1.09033
	410	1.12585	1.19822	1.08552	1.22005	0.783576	1.22112	1.22832	1.00634	0.993119	1.30595	1.09076	1.05968	0.964375	1.04805	0.981529	0.946361
	415	1.08347	1.02855	1.06488	1.32881	0.648179	1.2416	1.29798	1.02843	1.00083	1.2527	0.941045	1.01462	0.922136	1.0586	0.885452	1.11919
	420	1.1441	1.23842	1.11395	1.4609	0.717217	1.28476	1.31292	1.03145	1.05119	1.3641	1.50321	0.990584	1.01348	1.04984	0.931221	1.01487
	425	1.12834	1.12532	1.02053	1.43077	0.719223	1.24376	1.27795	1.07474	1.15373	1.34017	1.32445	0.874001	1.01768	1.27836	0.893985	0.935976
	430	1.3202	1.11422	1.09489	1.29964	0.741847	1.16361	1.3085	1.03742	1.21023	1.38772	1.24586	0.934757	0.987902	1.19992	0.830101	1.04732
	435	1.1642	1.24946	1.08665	1.44278	0.727483	1.20549	1.3775	1.00141	1.26099	1.29906	1.06803	1.03036	1.02062	1.12984	0.758824	1.06035
	440	1.061	0.946127	1.04149	1.43273	0.766396	1.10898	1.26912	0.979792	1.16326	1.37818	1.13616	1.07786	0.982749	1.06635	0.806511	1.06654
	445	1.06872	1.09382	1.11501	1.60176	0.700529	1.18219	1.28739	1.00663	1.48443	1.27033	1.14929	0.986651	1.08362	1.02536	0.914588	0.989785
	450	0.974364	1.01856	1.04169	1.30335	0.900263	1.11011	1.30243	1.02383	1.44185	1.33152	1.16346	0.897105	1.0214	1.08173	0.85601	1.14375
	455	0.945655	1.2217	1.0184	1.2652	0.866295	1.12168	1.23649	0.916022	1.54245	1.23949	1.10791	0.974244	1.08497	1.07682	0.848177	1.01578
	500					Positive control							1.38564	1.01686	1.16074	1.57719	1.01368	1.41402

## Sheet: Figure 9
a	TNFalpha			IL-6
	D39 wt	CPZ / D39 wt		D39 wt	CPZ / D39 wt
	227.682	96.9681		9432.65	4149.01
	129.489	107.651		11145.9	4340.97
	110.885	119.906		8014.19	5689.47
	204.354	85.0315		9003.23	17813
	71.3315	71.9944		7061.79	11512.5
	133.644	74.4251		11243.8	15108.4
	111.481	0		23607.2	11447.7
	70.5859	64.7437		16965.4	21049.8
	181.588	0		10951.2	26698.5
	96.0792	0		24946.8	6923.07
	90.7681	53.5904		9798.99	12328.3
b	Cerebellum	Spleen	Blood	Cerebellum	Spleen	Blood
	D39 wt	D39 wt	D39 wt	CPZ / D39 wt	CPZ / D39 wt	CPZ / D39 wt
	33000000	0	0	10000000	100000	400000
	31000000	100000	0	10000000	20000	800000
	7000000	50000	0	16000000	200000	80000
	17000000	50000	200000	33000000	3000000	6000000
	1000000	10000	0	10000000	10000	0
	22000000	200000	1600000	13000000	4000000	12000000
	50000000	200000	400000	140000000	0	400000
	240000000	400000	400000	500000000	2000000	400000
	60000000	100000	800000	180000000	40000000	40000000
	270000000	0	0	80000000	100000	0

## Sheet: Supplementary figure S2
Astrocytes										Microglia
Time [min]	D39 wt 1	D39 wt 2	D39 wt 3	D39 wt 4	Dyngo4a/D39wt 1	Dyngo4a/D39wt 2	Dyngo4a/D39wt 3	Dyngo4a/D39wt 4		Time [min]	Vehicle/D39 wt 1	Vehicle/D39 wt 2	Vehicle/D39 wt 3	Vehicle/D39 wt 4	Dyngo4a/D39 wt 1	Dyngo4a/D39 wt 2	Dyngo4a/D39 wt 3	Dyngo4a/D39 wt 4
0	1	1	1	1	1	1	1	1		0	1	1	1	1	1	1	1	1
4	1.58432	1.21514	2.0886	2.41752	1.01812	1.05521	1.55268	1.57234		4	2.84162	2.18118	2.58088	2.06914	0.968897	0.843006	1.07442	1.18462
8	2.00188	1.47466	2.50457	2.97103	0.875157	0.946519	1.54909	1.57733		8	2.7341	2.52123	3.00191	2.0606	1.11004	0.859085	1.17755	1.29673
12	1.94418	1.61418	2.73119	3.29254	0.982741	0.945315	1.61663	1.63323		12	3.67383	3.47178	3.74967	2.61783	1.20892	0.975054	1.28508	1.37886
16	1.91974	1.5181	2.37816	2.79934	0.965885	0.916048	1.66028	1.66789		16	3.69954	3.68637	4.20873	2.52089	1.42213	1.10197	1.44143	1.73996
20	2.05299	1.78927	2.08514	2.35634	0.95293	0.882871	1.68688	1.67046		20	4.06278	4.15435	4.88666	2.73326	1.52465	1.17231	1.52562	1.90676
24	2.06828	1.91721	1.98559	2.28218	0.955404	0.859377	1.69221	1.68216		24	4.11534	4.42087	5.40005	2.69797	1.52209	1.13969	1.56193	1.89949
28	2.15481	1.98076	1.88452	2.19152	0.959171	0.842045	1.72078	1.70084		28	4.53011	4.8072	5.89032	2.8751	1.56411	1.17236	1.64875	1.99885
32	2.13945	2.07225	1.72122	2.0207	0.956945	0.830628	1.72226	1.70941		32	4.64889	5.05438	6.15442	2.93485	1.54639	1.16412	1.69388	2.02644
36	2.38374	2.31421	1.64739	1.96262	0.951625	0.814685	1.7471	1.74305		36	4.70734	5.1841	6.31056	3.00741	1.58786	1.18175	1.76808	2.16225
40	2.29123	2.21327	1.6011	1.8847	0.957926	0.818334	1.76638	1.77598		40	5.08969	5.67008	6.94184	3.32624	1.71709	1.34127	1.99855	2.4546
44	2.56263	2.53509	1.54124	1.82303	0.956878	0.800145	1.75821	1.78103		44	5.02038	5.69608	6.82718	3.33184	1.7353	1.36502	2.13739	2.55671
48	2.63162	2.46238	1.51692	1.83689	0.965269	0.794748	1.78551	1.83519		48	4.93481	5.67475	6.7995	3.32976	1.75509	1.45514	2.21341	2.61503
52	2.56528	2.5522	1.4573	1.78828	0.971626	0.792753	1.74755	1.82185		52	5.05812	5.91023	7.06413	3.45735	1.86507	1.60038	2.45504	2.90391
56	2.60639	2.66215	1.42054	1.7545	0.969188	0.785586	1.74145	1.82078		56	4.90857	5.86817	7.06805	3.44018	1.87298	1.58823	2.42906	2.94352
60	2.66795	2.86786	1.40402	1.70434	0.98292	0.78636	1.74915	1.85856

## Sheet: Supplementary figure S3
DAPI (cells per field)
Mock	Dynasore	Dyngo4a	D39 wt	Dynasore /D39 wt	Dyngo4a / D39 wt
264	204	349	292	242	315
307	284	200	357	278	260
401	388	342	424	275	314
	374	372	306	265	332

## Sheet: Supplementary figure S4
	IL-6 1	IL-6 2	IL-6 3	TNF-α 1	TNF-α 2	TNF-α 3
Mock	0	0	0	0	0	0
D39 wt	146	292	220	682.896	1121.64	922.342
TLR4-inh. /D39 wt	120	624	350	1936.75	3157.33	2631.25
TLR2 inh. /D39 wt	982	562	336	5057.86	2805.92	2308.95
TLR9 inh. /D39 wt	0	40	0	761.912	3575.28	645.468
TLR4 inh.	0	0	0	0	0	0
TLR2 inh.	0	0	0	0	0	0
TLR9 inh.	0	8	0	88.2003	545.659	0

[truncated: 6 more sheets: Supplemetray figure S5, Supplementary figure S6, Supplementary figure S8, Supplementary figure S9, Supplementary figure S10, Supplementary figure S12]
